# Supplementary material for: A Molecular Predictor Reassesses Classification of Human Grade II/III Gliomas
Source: PLoS One. 2013 Jun 21;8(6):e66574. doi: 10.1371/journal.pone.0066574 (PMC3689754; doi:10.1371/journal.pone.0066574)
Supplement: Table S1 — List of 365 initially selected genes with annotations. (XLS) [file pone.0066574.s003.xls]

## Sheet: 365 genes
Table S1. List of 365 initially selected genes with annotations
				Gene Ontology
Gene Symbol	Gene Title	Alias	Chromosome Banding	Biological Process	Cellular Component	Molecular Function
ABCB1	ATP-binding cassette, sub-family B (MDR/TAP), member 1	ABCB1	chr7q21.12	0006810 // transport // traceable author statement /// 0006810 // transport // inferred from electronic annotation /// 0042493 // response to drug // traceable author statement /// 0055085 // transmembrane transport // inferred from sequence or structural similarity /// 0055085 // transmembrane transport // inferred from electronic annotation	0000139 // Golgi membrane // inferred from sequence or structural similarity /// 0005624 // membrane fraction // traceable author statement /// 0005794 // Golgi apparatus // inferred from sequence or structural similarity /// 0009986 // cell surface // inferred from direct assay /// 0016020 // membrane // inferred from electronic annotation /// 0016021 // integral to membrane // inferred from seq…	0000166 // nucleotide binding // inferred from electronic annotation /// 0005215 // transporter activity // traceable author statement /// 0005515 // protein binding // inferred from physical interaction /// 0005524 // ATP binding // inferred from electronic annotation /// 0005524 // ATP binding // traceable author statement /// 0008559 // xenobiotic-transporting ATPase activity // inferred from …
ABCC1	ATP-binding cassette, sub-family C (CFTR/MRP), member 1	ABCC1	chr16p13.1	0006810 // transport // traceable author statement /// 0006810 // transport // inferred from electronic annotation /// 0006810 // transport // non-traceable author statement /// 0006855 // drug transmembrane transport // inferred from electronic annotation /// 0006979 // response to oxidative stress // inferred from electronic annotation /// 0015911 // plasma membrane long-chain fatty acid transp…	0005624 // membrane fraction // traceable author statement /// 0005737 // cytoplasm // inferred from electronic annotation /// 0005886 // plasma membrane // not recorded /// 0005886 // plasma membrane // inferred from electronic annotation /// 0005887 // integral to plasma membrane // traceable author statement /// 0005887 // integral to plasma membrane // inferred from electronic annotation /// …	0000166 // nucleotide binding // inferred from electronic annotation /// 0004409 // homoaconitate hydratase activity // non-traceable author statement /// 0005215 // transporter activity // inferred from electronic annotation /// 0005215 // transporter activity // traceable author statement /// 0005324 // long-chain fatty acid transporter activity // inferred from electronic annotation /// 000552…
ABCG2	ATP-binding cassette, sub-family G (WHITE), member 2	ABCG2	chr4q22	0006810 // transport // traceable author statement /// 0006810 // transport // inferred from electronic annotation /// 0042493 // response to drug // traceable author statement /// 0046415 // urate metabolic process // inferred from mutant phenotype	0005886 // plasma membrane // inferred from electronic annotation /// 0016020 // membrane // inferred from electronic annotation /// 0016021 // integral to membrane // inferred from electronic annotation /// 0016021 // integral to membrane // traceable author statement	0000166 // nucleotide binding // inferred from electronic annotation /// 0005215 // transporter activity // traceable author statement /// 0005515 // protein binding // inferred from physical interaction /// 0005524 // ATP binding // inferred from electronic annotation /// 0005524 // ATP binding // traceable author statement /// 0008559 // xenobiotic-transporting ATPase activity // traceable auth…
ACTA2	actin, alpha 2, smooth muscle, aorta	ACTA2	chr10q23.3	0006915 // apoptosis // inferred from electronic annotation /// 0006936 // muscle contraction // not recorded /// 0006936 // muscle contraction // inferred from electronic annotation /// 0008217 // regulation of blood pressure // inferred from electronic annotation /// 0009615 // response to virus // inferred from expression pattern /// 0014829 // vascular smooth muscle contraction // inferred fr…	0005625 // soluble fraction // inferred from electronic annotation /// 0005737 // cytoplasm // inferred from electronic annotation /// 0005856 // cytoskeleton // inferred from electronic annotation /// 0015629 // actin cytoskeleton // inferred from electronic annotation /// 0030485 // smooth muscle contractile fiber // inferred from electronic annotation /// 0031674 // I band // inferred from ele…	0000166 // nucleotide binding // inferred from electronic annotation /// 0005515 // protein binding // inferred from electronic annotation /// 0005524 // ATP binding // inferred from electronic annotation
ACTN4	actinin, alpha 4	ACTN4	chr19q13	0001666 // response to hypoxia // inferred from electronic annotation /// 0006810 // transport // inferred from electronic annotation /// 0015031 // protein transport // inferred from electronic annotation /// 0032417 // positive regulation of sodium:hydrogen antiporter activity // non-traceable author statement /// 0042981 // regulation of apoptosis // non-traceable author statement /// 0042981 …	0001725 // stress fiber // inferred from electronic annotation /// 0005634 // nucleus // inferred from direct assay /// 0005634 // nucleus // inferred from electronic annotation /// 0005730 // nucleolus // inferred from direct assay /// 0005737 // cytoplasm // inferred from direct assay /// 0005737 // cytoplasm // inferred from electronic annotation /// 0015629 // actin cytoskeleton // inferred f…	0001882 // nucleoside binding // inferred from direct assay /// 0003779 // actin binding // traceable author statement /// 0003779 // actin binding // inferred from electronic annotation /// 0005178 // integrin binding // traceable author statement /// 0005509 // calcium ion binding // inferred from electronic annotation /// 0005515 // protein binding // inferred from physical interaction /// 000…
ALK	anaplastic lymphoma receptor tyrosine kinase	ALK	chr2p23	0000055 // ribosomal large subunit export from nucleus // inferred from electronic annotation /// 0000056 // ribosomal small subunit export from nucleus // inferred from electronic annotation /// 0006281 // DNA repair // inferred from direct assay /// 0006334 // nucleosome assembly // inferred from direct assay /// 0006407 // rRNA export from nucleus // inferred from electronic annotation /// 000…	0001652 // granular component // inferred from electronic annotation /// 0005634 // nucleus // inferred from direct assay /// 0005634 // nucleus // inferred from electronic annotation /// 0005654 // nucleoplasm // inferred from direct assay /// 0005654 // nucleoplasm // inferred from electronic annotation /// 0005730 // nucleolus // inferred from direct assay /// 0005730 // nucleolus // inferred …	0000166 // nucleotide binding // inferred from electronic annotation /// 0003676 // nucleic acid binding // inferred from electronic annotation /// 0003713 // transcription coactivator activity // inferred from direct assay /// 0003723 // RNA binding // inferred from direct assay /// 0003723 // RNA binding // inferred from electronic annotation /// 0004672 // protein kinase activity // inferred f…
ANGPT1	angiopoietin 1	ANGPT1	chr8q23.1	0001525 // angiogenesis // inferred from electronic annotation /// 0001541 // ovarian follicle development // inferred from electronic annotation /// 0001666 // response to hypoxia // inferred from electronic annotation /// 0001701 // in utero embryonic development // inferred from electronic annotation /// 0001936 // regulation of endothelial cell proliferation // inferred from direct assay /// …	0005576 // extracellular region // not recorded /// 0005576 // extracellular region // inferred from electronic annotation /// 0005615 // extracellular space // inferred from direct assay /// 0005615 // extracellular space // inferred from electronic annotation /// 0005886 // plasma membrane // inferred from direct assay /// 0005902 // microvillus // inferred from direct assay /// 0045121 // memb…	0005102 // receptor binding // inferred from electronic annotation /// 0030971 // receptor tyrosine kinase binding // inferred from physical interaction
ANGPT2	angiopoietin 2	ANGPT2	chr8p23.1	0001525 // angiogenesis // inferred from electronic annotation /// 0001666 // response to hypoxia // inferred from electronic annotation /// 0007165 // signal transduction // inferred from electronic annotation /// 0007165 // signal transduction // traceable author statement /// 0007275 // multicellular organismal development // inferred from electronic annotation /// 0007281 // germ cell develop…	0005576 // extracellular region // inferred from electronic annotation /// 0005615 // extracellular space // inferred from direct assay /// 0005615 // extracellular space // inferred from electronic annotation /// 0005615 // extracellular space // traceable author statement /// 0005634 // nucleus // inferred from electronic annotation /// 0005886 // plasma membrane // inferred from electronic ann…	0005102 // receptor binding // traceable author statement /// 0005102 // receptor binding // inferred from electronic annotation /// 0005515 // protein binding // inferred from electronic annotation /// 0030971 // receptor tyrosine kinase binding // inferred from physical interaction
ANXA6	annexin A6	ANXA6	chr5q33.1	0006816 // calcium ion transport // inferred from electronic annotation /// 0006937 // regulation of muscle contraction // inferred from electronic annotation	0005737 // cytoplasm // inferred from electronic annotation /// 0016324 // apical plasma membrane // inferred from electronic annotation /// 0042470 // melanosome // inferred from electronic annotation /// 0043234 // protein complex // inferred from electronic annotation /// 0048471 // perinuclear region of cytoplasm // inferred from electronic annotation	0005509 // calcium ion binding // inferred from electronic annotation /// 0005515 // protein binding // inferred from physical interaction /// 0005544 // calcium-dependent phospholipid binding // inferred from direct assay /// 0005544 // calcium-dependent phospholipid binding // inferred from electronic annotation
APOD	apolipoprotein D	APOD	chr3q26.2-qter	0006629 // lipid metabolic process // traceable author statement /// 0006810 // transport // inferred from electronic annotation	0005576 // extracellular region // non-traceable author statement /// 0005576 // extracellular region // inferred from electronic annotation /// 0005615 // extracellular space // inferred from direct assay /// 0005615 // extracellular space // traceable author statement /// 0005622 // intracellular // inferred from electronic annotation	0005215 // transporter activity // inferred from electronic annotation /// 0005319 // lipid transporter activity // traceable author statement /// 0005488 // binding // inferred from electronic annotation /// 0005501 // retinoid binding // inferred from electronic annotation /// 0005515 // protein binding // inferred from physical interaction /// 0008289 // lipid binding // inferred from electron…
AREG	Amphiregulin	AREG	chr4q13-q21	0007173 // epidermal growth factor receptor signaling pathway // inferred from direct assay /// 0007186 // G-protein coupled receptor protein signaling pathway // inferred from direct assay /// 0007267 // cell-cell signaling // traceable author statement /// 0008283 // cell proliferation // traceable author statement /// 0045740 // positive regulation of DNA replication // inferred from mutant ph…	0005615 // extracellular space // inferred from direct assay /// 0005615 // extracellular space // inferred from electronic annotation /// 0005615 // extracellular space // traceable author statement /// 0009986 // cell surface // inferred from direct assay /// 0016020 // membrane // inferred from electronic annotation /// 0016021 // integral to membrane // inferred from electronic annotation	0005125 // cytokine activity // inferred from electronic annotation /// 0008083 // growth factor activity // inferred from electronic annotation /// 0008083 // growth factor activity // traceable author statement
ASCL1	achaete-scute complex homolog 1 (Drosophila)	ASCL1	chr12q23.2	0001764 // neuron migration // inferred from electronic annotation /// 0003359 // noradrenergic neuron fate commitment // inferred from mutant phenotype /// 0006350 // transcription // inferred from electronic annotation /// 0007219 // Notch signaling pathway // inferred from direct assay /// 0007219 // Notch signaling pathway // inferred from electronic annotation /// 0007275 // multicellular or…	0005634 // nucleus // inferred from direct assay /// 0005634 // nucleus // inferred from electronic annotation /// 0043025 // neuronal cell body // inferred from electronic annotation	0003677 // DNA binding // inferred from electronic annotation /// 0003690 // double-stranded DNA binding // inferred from electronic annotation /// 0003700 // sequence-specific DNA binding transcription factor activity // inferred from direct assay /// 0003700 // sequence-specific DNA binding transcription factor activity // inferred from electronic annotation /// 0005515 // protein binding // in…
AURKA	aurora kinase A	AURKA	chr20q13	0000278 // mitotic cell cycle // inferred from electronic annotation /// 0006468 // protein phosphorylation // inferred from electronic annotation /// 0006468 // protein phosphorylation // traceable author statement /// 0007049 // cell cycle // non-traceable author statement /// 0007049 // cell cycle // inferred from electronic annotation /// 0007051 // spindle organization // non-traceable autho…	0000922 // spindle pole // inferred from electronic annotation /// 0005634 // nucleus // traceable author statement /// 0005737 // cytoplasm // inferred from electronic annotation /// 0005813 // centrosome // inferred from electronic annotation /// 0005815 // microtubule organizing center // inferred from electronic annotation /// 0005819 // spindle // traceable author statement /// 0005819 // sp…	0000166 // nucleotide binding // inferred from electronic annotation /// 0004672 // protein kinase activity // inferred from direct assay /// 0004672 // protein kinase activity // inferred from electronic annotation /// 0004674 // protein serine/threonine kinase activity // inferred from electronic annotation /// 0005515 // protein binding // inferred from physical interaction /// 0005515 // prot…
BAK1	BCL2-antagonist/killer 1	BAK1	chr6p21.3	0001776 // leukocyte homeostasis // inferred from electronic annotation /// 0001782 // B cell homeostasis // inferred from electronic annotation /// 0001783 // B cell apoptosis // inferred from electronic annotation /// 0001836 // release of cytochrome c from mitochondria // inferred from direct assay /// 0001974 // blood vessel remodeling // inferred from electronic annotation /// 0002262 // mye…	0005622 // intracellular // inferred from electronic annotation /// 0005624 // membrane fraction // inferred from electronic annotation /// 0005739 // mitochondrion // inferred from direct assay /// 0005739 // mitochondrion // inferred from electronic annotation /// 0005741 // mitochondrial outer membrane // not recorded /// 0005783 // endoplasmic reticulum // inferred from electronic annotation …	0005515 // protein binding // inferred from physical interaction /// 0005515 // protein binding // inferred from electronic annotation /// 0031072 // heat shock protein binding // inferred from electronic annotation /// 0042802 // identical protein binding // inferred from physical interaction /// 0042803 // protein homodimerization activity // inferred from electronic annotation /// 0046872 // m…
BAMBI	BMP and activin membrane-bound inhibitor homolog (Xenopus laevis)	BAMBI	chr10p12.3-p11.2	0007179 // transforming growth factor beta receptor signaling pathway // inferred from electronic annotation /// 0008284 // positive regulation of cell proliferation // inferred from mutant phenotype /// 0008360 // regulation of cell shape // inferred from mutant phenotype /// 0010718 // positive regulation of epithelial to mesenchymal transition // inferred from mutant phenotype /// 0016477 // c…	0005737 // cytoplasm // inferred from direct assay /// 0005886 // plasma membrane // inferred from direct assay /// 0016020 // membrane // inferred from electronic annotation /// 0016021 // integral to membrane // inferred from electronic annotation	0005109 // frizzled binding // inferred from physical interaction /// 0005114 // type II transforming growth factor beta receptor binding // traceable author statement
BCL2	B-cell CLL/lymphoma 2	BCL2	chr18q21.33|18q21.3	0000082 // G1/S transition of mitotic cell cycle // inferred from electronic annotation /// 0000209 // protein polyubiquitination // inferred from direct assay /// 0000902 // cell morphogenesis // inferred from electronic annotation /// 0001101 // response to acid // inferred from electronic annotation /// 0001503 // ossification // inferred from electronic annotation /// 0001541 // ovarian folli…	0005622 // intracellular // inferred from electronic annotation /// 0005624 // membrane fraction // inferred from electronic annotation /// 0005634 // nucleus // inferred from direct assay /// 0005634 // nucleus // inferred from electronic annotation /// 0005737 // cytoplasm // inferred from direct assay /// 0005737 // cytoplasm // inferred from electronic annotation /// 0005739 // mitochondrion …	0002020 // protease binding // inferred from direct assay /// 0005515 // protein binding // inferred from physical interaction /// 0005515 // protein binding // inferred from electronic annotation /// 0008134 // transcription factor binding // inferred from electronic annotation /// 0016563 // transcription activator activity // inferred from direct assay /// 0016563 // transcription activator ac…
BCL9	B-cell CLL/lymphoma 9	BCL9	chr1q21	0016055 // Wnt receptor signaling pathway // inferred from electronic annotation /// 0017015 // regulation of transforming growth factor beta receptor signaling pathway // inferred from mutant phenotype	0005634 // nucleus // inferred from electronic annotation	0005515 // protein binding // inferred from physical interaction
BCL9L	B-cell CLL/lymphoma 9-like	BCL9L	chr11q23.3	0006350 // transcription // inferred from electronic annotation /// 0010552 // positive regulation of gene-specific transcription from RNA polymerase II promoter // inferred from mutant phenotype /// 0010718 // positive regulation of epithelial to mesenchymal transition // inferred from mutant phenotype /// 0022604 // regulation of cell morphogenesis // inferred from mutant phenotype /// 0030512 …	0005634 // nucleus // inferred by curator /// 0005634 // nucleus // inferred from electronic annotation	0003713 // transcription coactivator activity // non-traceable author statement
BIRC5	baculoviral IAP repeat-containing 5	BIRC5	chr17q25	0000086 // G2/M transition of mitotic cell cycle // inferred from direct assay /// 0000226 // microtubule cytoskeleton organization // inferred from electronic annotation /// 0000910 // cytokinesis // inferred from mutant phenotype /// 0006915 // apoptosis // inferred from electronic annotation /// 0006916 // anti-apoptosis // inferred from direct assay /// 0007049 // cell cycle // inferred from …	0000228 // nuclear chromosome // inferred from direct assay /// 0000775 // chromosome, centromeric region // inferred from direct assay /// 0000775 // chromosome, centromeric region // inferred from electronic annotation /// 0005622 // intracellular // inferred from electronic annotation /// 0005634 // nucleus // inferred from direct assay /// 0005634 // nucleus // inferred from electronic annota…	0004869 // cysteine-type endopeptidase inhibitor activity // inferred from electronic annotation /// 0004872 // receptor activity // inferred from electronic annotation /// 0004872 // receptor activity // non-traceable author statement /// 0005515 // protein binding // inferred from physical interaction /// 0008017 // microtubule binding // inferred from direct assay /// 0008233 // peptidase acti…
BMI1	BMI1 polycomb ring finger oncogene	BMI1	chr10p11.23	0006350 // transcription // inferred from electronic annotation /// 0007379 // segment specification // traceable author statement /// 0010468 // regulation of gene expression // inferred from mutant phenotype /// 0016568 // chromatin modification // inferred from electronic annotation /// 0030097 // hemopoiesis // inferred from expression pattern /// 0045449 // regulation of transcription // inf…	0000151 // ubiquitin ligase complex // inferred from direct assay /// 0005634 // nucleus // inferred from direct assay /// 0005634 // nucleus // inferred from electronic annotation /// 0005737 // cytoplasm // inferred from electronic annotation	0005515 // protein binding // inferred from electronic annotation /// 0008270 // zinc ion binding // inferred from direct assay /// 0008270 // zinc ion binding // inferred from electronic annotation /// 0046872 // metal ion binding // inferred from electronic annotation /// 0071535 // RING-like zinc finger domain binding // inferred from physical interaction
BMP2	bone morphogenetic protein 2	BMP2	chr20p12	0001501 // skeletal system development // traceable author statement /// 0001503 // ossification // inferred from electronic annotation /// 0001649 // osteoblast differentiation // inferred from direct assay /// 0001649 // osteoblast differentiation // inferred from electronic annotation /// 0001658 // branching involved in ureteric bud morphogenesis // inferred from electronic annotation /// 000…	0005576 // extracellular region // not recorded /// 0005576 // extracellular region // inferred from electronic annotation /// 0005615 // extracellular space // inferred from electronic annotation /// 0005737 // cytoplasm // inferred from electronic annotation /// 0031988 // membrane-bounded vesicle // inferred from electronic annotation /// 0043234 // protein complex // inferred from electronic …	0004745 // retinol dehydrogenase activity // inferred from electronic annotation /// 0005102 // receptor binding // traceable author statement /// 0005102 // receptor binding // inferred from electronic annotation /// 0005125 // cytokine activity // inferred from electronic annotation /// 0005515 // protein binding // inferred from physical interaction /// 0005515 // protein binding // inferred f…
BMP4	bone morphogenetic protein 4	BMP4	chr14q22-q23	0000186 // activation of MAPKK activity // inferred from direct assay /// 0001501 // skeletal system development // inferred from electronic annotation /// 0001503 // ossification // inferred from electronic annotation /// 0001525 // angiogenesis // inferred from electronic annotation /// 0001541 // ovarian follicle development // inferred from electronic annotation /// 0001568 // blood vessel de…	0005576 // extracellular region // inferred from sequence or structural similarity /// 0005576 // extracellular region // inferred from electronic annotation /// 0005578 // proteinaceous extracellular matrix // inferred from electronic annotation /// 0005615 // extracellular space // inferred from sequence or structural similarity /// 0005615 // extracellular space // inferred from electronic ann…	0005125 // cytokine activity // inferred from direct assay /// 0005125 // cytokine activity // inferred from electronic annotation /// 0005515 // protein binding // inferred from physical interaction /// 0005515 // protein binding // inferred from electronic annotation /// 0008083 // growth factor activity // inferred from electronic annotation /// 0008201 // heparin binding // inferred from elec…
BMP7	bone morphogenetic protein 7	BMP7	chr20q13	0001501 // skeletal system development // traceable author statement /// 0001503 // ossification // inferred from electronic annotation /// 0001654 // eye development // inferred from electronic annotation /// 0001656 // metanephros development // inferred from expression pattern /// 0001657 // ureteric bud development // inferred from sequence or structural similarity /// 0001657 // ureteric bud…	0005576 // extracellular region // inferred from electronic annotation /// 0005615 // extracellular space // inferred from electronic annotation /// 0031012 // extracellular matrix // inferred from electronic annotation /// 0031988 // membrane-bounded vesicle // inferred from electronic annotation	0005125 // cytokine activity // inferred from electronic annotation /// 0005515 // protein binding // inferred from physical interaction /// 0005515 // protein binding // inferred from electronic annotation /// 0008083 // growth factor activity // inferred from electronic annotation /// 0008201 // heparin binding // inferred from electronic annotation
BMPR1A	bone morphogenetic protein receptor, type IA	BMPR1A	chr10q22.3	0001701 // in utero embryonic development // inferred from electronic annotation /// 0001707 // mesoderm formation // inferred from electronic annotation /// 0001756 // somitogenesis // inferred from electronic annotation /// 0001880 // Mullerian duct regression // inferred from electronic annotation /// 0002053 // positive regulation of mesenchymal cell proliferation // inferred from electronic …	0005886 // plasma membrane // not recorded /// 0005886 // plasma membrane // inferred from direct assay /// 0005901 // caveola // inferred from mutant phenotype /// 0016020 // membrane // inferred from electronic annotation /// 0016021 // integral to membrane // inferred from electronic annotation /// 0016021 // integral to membrane // traceable author statement	0000166 // nucleotide binding // inferred from electronic annotation /// 0004672 // protein kinase activity // inferred from electronic annotation /// 0004674 // protein serine/threonine kinase activity // inferred from direct assay /// 0004674 // protein serine/threonine kinase activity // inferred from electronic annotation /// 0004675 // transmembrane receptor protein serine/threonine kinase a…
BTC	betacellulin	BTC	chr4q13-q21	0003103 // positive regulation of diuresis // inferred from electronic annotation /// 0008284 // positive regulation of cell proliferation // traceable author statement /// 0008284 // positive regulation of cell proliferation // inferred from electronic annotation /// 0043066 // negative regulation of apoptosis // inferred from electronic annotation /// 0045597 // positive regulation of cell diff…	0005576 // extracellular region // inferred from electronic annotation /// 0005615 // extracellular space // inferred from electronic annotation /// 0005625 // soluble fraction // traceable author statement /// 0005886 // plasma membrane // inferred from electronic annotation /// 0016020 // membrane // inferred from electronic annotation /// 0016021 // integral to membrane // inferred from electr…	0005154 // epidermal growth factor receptor binding // traceable author statement /// 0008083 // growth factor activity // inferred from electronic annotation /// 0008083 // growth factor activity // traceable author statement
BTRC	beta-transducin repeat containing	BTRC	chr10q24.32	0006511 // ubiquitin-dependent protein catabolic process // inferred from direct assay /// 0006511 // ubiquitin-dependent protein catabolic process // traceable author statement /// 0007165 // signal transduction // traceable author statement /// 0016055 // Wnt receptor signaling pathway // inferred from electronic annotation /// 0016567 // protein ubiquitination // inferred from direct assay ///…	0005634 // nucleus // inferred from electronic annotation /// 0005737 // cytoplasm // inferred from electronic annotation /// 0005829 // cytosol // not recorded /// 0019005 // SCF ubiquitin ligase complex // inferred from direct assay	0004842 // ubiquitin-protein ligase activity // inferred from direct assay /// 0005515 // protein binding // inferred from physical interaction /// 0005515 // protein binding // inferred from electronic annotation /// 0016566 // specific transcriptional repressor activity // inferred from mutant phenotype /// 0016874 // ligase activity // inferred from electronic annotation
BUB1	budding uninhibited by benzimidazoles 1 homolog (yeast)	BUB1	chr2q14	0006468 // protein phosphorylation // inferred from electronic annotation /// 0006915 // apoptosis // inferred from electronic annotation /// 0007049 // cell cycle // inferred from electronic annotation /// 0007059 // chromosome segregation // inferred from electronic annotation /// 0007063 // regulation of sister chromatid cohesion // inferred from direct assay /// 0007067 // mitosis // inferred…	0000775 // chromosome, centromeric region // inferred from electronic annotation /// 0000776 // kinetochore // inferred from direct assay /// 0000776 // kinetochore // inferred from electronic annotation /// 0000776 // kinetochore // traceable author statement /// 0000777 // condensed chromosome kinetochore // inferred from direct assay /// 0000777 // condensed chromosome kinetochore // inferred …	0000166 // nucleotide binding // inferred from electronic annotation /// 0004672 // protein kinase activity // traceable author statement /// 0004672 // protein kinase activity // inferred from electronic annotation /// 0004674 // protein serine/threonine kinase activity // inferred from electronic annotation /// 0005515 // protein binding // inferred from physical interaction /// 0005524 // ATP …
BUB1B	budding uninhibited by benzimidazoles 1 homolog beta (yeast)	BUB1B	chr15q15	0006468 // protein phosphorylation // inferred from electronic annotation /// 0006915 // apoptosis // inferred from electronic annotation /// 0007049 // cell cycle // non-traceable author statement /// 0007049 // cell cycle // inferred from electronic annotation /// 0007051 // spindle organization // non-traceable author statement /// 0007067 // mitosis // non-traceable author statement /// 00070…	0000775 // chromosome, centromeric region // inferred from electronic annotation /// 0000776 // kinetochore // inferred from direct assay /// 0000776 // kinetochore // non-traceable author statement /// 0000776 // kinetochore // traceable author statement /// 0000776 // kinetochore // inferred from electronic annotation /// 0000777 // condensed chromosome kinetochore // inferred from direct assay…	0000166 // nucleotide binding // inferred from electronic annotation /// 0004672 // protein kinase activity // non-traceable author statement /// 0004672 // protein kinase activity // inferred from electronic annotation /// 0004672 // protein kinase activity // traceable author statement /// 0004674 // protein serine/threonine kinase activity // inferred from electronic annotation /// 0005515 // …
C20Orf42	fermitin family member 1	FERMT1	chr20p12.3	0007155 // cell adhesion // inferred from direct assay /// 0007155 // cell adhesion // inferred from electronic annotation /// 0043616 // keratinocyte proliferation // inferred from direct assay /// 0051546 // keratinocyte migration // inferred from direct assay /// 0090162 // establishment of epithelial cell polarity // inferred from direct assay	0005737 // cytoplasm // inferred from electronic annotation /// 0005829 // cytosol // inferred from direct assay /// 0005856 // cytoskeleton // inferred from electronic annotation /// 0005886 // plasma membrane // inferred from electronic annotation /// 0005925 // focal adhesion // inferred from electronic annotation /// 0016020 // membrane // inferred from electronic annotation /// 0030054 // ce…	0005488 // binding // inferred from electronic annotation
C5ORF13	chromosome 5 open reading frame 13	C5orf13	chr5q22.1	0017015 // regulation of transforming growth factor beta receptor signaling pathway // inferred from electronic annotation /// 0031103 // axon regeneration // inferred from electronic annotation /// 0045664 // regulation of neuron differentiation // inferred from electronic annotation	0005634 // nucleus // inferred from electronic annotation /// 0005737 // cytoplasm // inferred from electronic annotation	0005515 // protein binding // inferred from electronic annotation
CAMK2B	calcium/calmodulin-dependent protein kinase II beta	CAMK2B	chr22q12|7p14.3-p14.1	0000082 // G1/S transition of mitotic cell cycle // inferred from electronic annotation /// 0006468 // protein phosphorylation // traceable author statement /// 0006468 // protein phosphorylation // inferred from electronic annotation /// 0006816 // calcium ion transport // inferred from electronic annotation /// 0007165 // signal transduction // traceable author statement /// 0046777 // protein …	0005654 // nucleoplasm // not recorded /// 0005829 // cytosol // not recorded /// 0005886 // plasma membrane // not recorded /// 0030666 // endocytic vesicle membrane // not recorded	0000166 // nucleotide binding // inferred from electronic annotation /// 0004672 // protein kinase activity // inferred from electronic annotation /// 0004674 // protein serine/threonine kinase activity // inferred from electronic annotation /// 0004683 // calmodulin-dependent protein kinase activity // inferred from electronic annotation /// 0005515 // protein binding // inferred from physical i…
CAMP	cathelicidin antimicrobial peptide	CAMP	chr3p21.3	0001934 // positive regulation of protein phosphorylation // inferred from electronic annotation /// 0006952 // defense response // inferred from electronic annotation /// 0008284 // positive regulation of cell proliferation // inferred from electronic annotation /// 0042742 // defense response to bacterium // traceable author statement /// 0042742 // defense response to bacterium // inferred fro…	0005576 // extracellular region // inferred from electronic annotation /// 0005615 // extracellular space // inferred from electronic annotation /// 0005737 // cytoplasm // inferred from electronic annotation /// 0042581 // specific granule // inferred from electronic annotation /// 0042995 // cell projection // inferred from electronic annotation	---
CAV1	caveolin 1, caveolae protein, 22kDa	CAV1	chr7q31.1	0000165 // MAPKKK cascade // inferred from electronic annotation /// 0000188 // inactivation of MAPK activity // inferred from sequence or structural similarity /// 0000188 // inactivation of MAPK activity // inferred from electronic annotation /// 0001570 // vasculogenesis // inferred from sequence or structural similarity /// 0001570 // vasculogenesis // inferred from electronic annotation /// …	0000139 // Golgi membrane // not recorded /// 0000139 // Golgi membrane // inferred from direct assay /// 0000139 // Golgi membrane // inferred from electronic annotation /// 0000299 // integral to membrane of membrane fraction // inferred from electronic annotation /// 0005622 // intracellular // inferred from direct assay /// 0005624 // membrane fraction // inferred from electronic annotation /…	0000149 // SNARE binding // inferred from electronic annotation /// 0005102 // receptor binding // inferred from physical interaction /// 0005198 // structural molecule activity // inferred from direct assay /// 0005515 // protein binding // inferred from physical interaction /// 0005515 // protein binding // inferred from electronic annotation /// 0008022 // protein C-terminus binding // inferre…
CAV2	Caveolin 2	CAV2	chr7q31.1	0001937 // negative regulation of endothelial cell proliferation // inferred from sequence or structural similarity /// 0001937 // negative regulation of endothelial cell proliferation // inferred from electronic annotation /// 0006906 // vesicle fusion // inferred from direct assay /// 0007005 // mitochondrion organization // inferred from sequence or structural similarity /// 0007005 // mitocho…	0000139 // Golgi membrane // inferred from electronic annotation /// 0005622 // intracellular // inferred from direct assay /// 0005624 // membrane fraction // inferred from direct assay /// 0005624 // membrane fraction // inferred from electronic annotation /// 0005634 // nucleus // inferred from electronic annotation /// 0005737 // cytoplasm // inferred from electronic annotation /// 0005794 //…	0000149 // SNARE binding // inferred from electronic annotation /// 0005515 // protein binding // inferred from physical interaction /// 0005515 // protein binding // inferred from electronic annotation /// 0019905 // syntaxin binding // inferred from electronic annotation /// 0031748 // D1 dopamine receptor binding // inferred from physical interaction /// 0042803 // protein homodimerization act…
CCND1	cyclin D1	CCND1	chr11q13	0000082 // G1/S transition of mitotic cell cycle // inferred from direct assay /// 0000082 // G1/S transition of mitotic cell cycle // traceable author statement /// 0000320 // re-entry into mitotic cell cycle // inferred from electronic annotation /// 0001889 // liver development // inferred from electronic annotation /// 0001934 // positive regulation of protein phosphorylation // inferred from…	0000307 // cyclin-dependent protein kinase holoenzyme complex // inferred from direct assay /// 0000307 // cyclin-dependent protein kinase holoenzyme complex // inferred from electronic annotation /// 0005622 // intracellular // inferred from direct assay /// 0005634 // nucleus // inferred from direct assay /// 0005634 // nucleus // inferred from electronic annotation /// 0005654 // nucleoplasm /…	0004672 // protein kinase activity // inferred from electronic annotation /// 0004872 // receptor activity // traceable author statement /// 0005515 // protein binding // inferred from physical interaction /// 0005515 // protein binding // inferred from electronic annotation /// 0016301 // kinase activity // inferred from electronic annotation /// 0016538 // cyclin-dependent protein kinase regula…
CCNE1	cyclin E1	CCNE1	chr19q12	0000082 // G1/S transition of mitotic cell cycle // non-traceable author statement /// 0001547 // antral ovarian follicle growth // inferred from electronic annotation /// 0001889 // liver development // inferred from electronic annotation /// 0007049 // cell cycle // inferred from electronic annotation /// 0010243 // response to organic nitrogen // inferred from electronic annotation /// 0014070…	0005634 // nucleus // inferred from direct assay /// 0005634 // nucleus // non-traceable author statement /// 0005634 // nucleus // inferred from electronic annotation /// 0005654 // nucleoplasm // not recorded /// 0005730 // nucleolus // inferred from direct assay /// 0005737 // cytoplasm // inferred from electronic annotation /// 0005813 // centrosome // inferred from electronic annotation /// …	0003713 // transcription coactivator activity // non-traceable author statement /// 0005515 // protein binding // inferred from physical interaction /// 0032403 // protein complex binding // inferred from electronic annotation /// 0050681 // androgen receptor binding // non-traceable author statement
CCNE2	cyclin E2	CCNE2	chr8q22.1	0000075 // cell cycle checkpoint // traceable author statement /// 0000079 // regulation of cyclin-dependent protein kinase activity // traceable author statement /// 0006270 // DNA-dependent DNA replication initiation // inferred from electronic annotation /// 0007049 // cell cycle // inferred from electronic annotation /// 0051301 // cell division // inferred from electronic annotation /// 0051…	0005634 // nucleus // inferred from electronic annotation /// 0005654 // nucleoplasm // not recorded /// 0005829 // cytosol // not recorded	0005515 // protein binding // inferred from physical interaction /// 0016538 // cyclin-dependent protein kinase regulator activity // inferred from electronic annotation
CCRK	cyclin-dependent kinase 20	CDK20	chr9q22.1	0006468 // protein phosphorylation // inferred from electronic annotation /// 0007049 // cell cycle // inferred from electronic annotation /// 0007275 // multicellular organismal development // inferred from electronic annotation /// 0051301 // cell division // inferred from electronic annotation	0005634 // nucleus // inferred from electronic annotation /// 0005737 // cytoplasm // inferred from electronic annotation /// 0005929 // cilium // inferred from electronic annotation /// 0042995 // cell projection // inferred from electronic annotation	0000166 // nucleotide binding // inferred from electronic annotation /// 0004672 // protein kinase activity // inferred from electronic annotation /// 0004674 // protein serine/threonine kinase activity // inferred from electronic annotation /// 0004693 // cyclin-dependent protein kinase activity // inferred from electronic annotation /// 0005524 // ATP binding // inferred from electronic annotat…
CD24	CD24 molecule	CD24	chr6q21	0001666 // response to hypoxia // inferred from expression pattern /// 0001775 // cell activation // inferred from direct assay /// 0001959 // regulation of cytokine-mediated signaling pathway // inferred from sequence or structural similarity /// 0002237 // response to molecule of bacterial origin // inferred from sequence or structural similarity /// 0002768 // immune response-regulating cell s…	0005886 // plasma membrane // inferred from electronic annotation /// 0009986 // cell surface // inferred from direct assay /// 0016020 // membrane // inferred from direct assay /// 0016020 // membrane // inferred from electronic annotation /// 0031225 // anchored to membrane // inferred from electronic annotation /// 0045121 // membrane raft // inferred from direct assay	0004871 // signal transducer activity // non-traceable author statement /// 0005515 // protein binding // inferred from physical interaction /// 0019901 // protein kinase binding // inferred from physical interaction /// 0030296 // protein tyrosine kinase activator activity // inferred from direct assay
CD36	CD36 molecule (thrombospondin receptor)	CD36	chr7q11.2	0001954 // positive regulation of cell-matrix adhesion // inferred from direct assay /// 0006629 // lipid metabolic process // non-traceable author statement /// 0006810 // transport // inferred from electronic annotation /// 0006910 // phagocytosis, recognition // inferred from electronic annotation /// 0007155 // cell adhesion // inferred from electronic annotation /// 0007155 // cell adhesion …	0005624 // membrane fraction // traceable author statement /// 0005794 // Golgi apparatus // inferred from direct assay /// 0005794 // Golgi apparatus // inferred from electronic annotation /// 0005886 // plasma membrane // not recorded /// 0005886 // plasma membrane // inferred from electronic annotation /// 0005887 // integral to plasma membrane // traceable author statement /// 0009897 // exte…	0004872 // receptor activity // inferred from electronic annotation /// 0005041 // low-density lipoprotein receptor activity // inferred from mutant phenotype /// 0005041 // low-density lipoprotein receptor activity // traceable author statement /// 0005041 // low-density lipoprotein receptor activity // inferred from electronic annotation /// 0008035 // high-density lipoprotein binding // inferr…
CD44	CD44 molecule (Indian blood group)	CD44	chr11p13	0001558 // regulation of cell growth // inferred from electronic annotation /// 0001658 // branching involved in ureteric bud morphogenesis // inferred from electronic annotation /// 0001955 // blood vessel maturation // inferred from electronic annotation /// 0002246 // wound healing involved in inflammatory response // inferred from electronic annotation /// 0006954 // inflammatory response // …	0005634 // nucleus // inferred from electronic annotation /// 0005886 // plasma membrane // inferred from direct assay /// 0005886 // plasma membrane // inferred from electronic annotation /// 0005887 // integral to plasma membrane // non-traceable author statement /// 0009897 // external side of plasma membrane // inferred from electronic annotation /// 0009986 // cell surface // inferred from d…	0004872 // receptor activity // inferred from electronic annotation /// 0005057 // receptor signaling protein activity // inferred from direct assay /// 0005057 // receptor signaling protein activity // inferred from electronic annotation /// 0005488 // binding // inferred from electronic annotation /// 0005515 // protein binding // inferred from physical interaction /// 0005515 // protein bindin…
CDH1	cadherin 1, type 1, E-cadherin (epithelial)	CDH1	chr16q22.1	0001829 // trophectodermal cell differentiation // inferred from electronic annotation /// 0007155 // cell adhesion // inferred from electronic annotation /// 0007156 // homophilic cell adhesion // non-traceable author statement /// 0007156 // homophilic cell adhesion // inferred from electronic annotation /// 0007416 // synapse assembly // inferred from electronic annotation /// 0009636 // respo…	0005737 // cytoplasm // inferred from electronic annotation /// 0005886 // plasma membrane // not recorded /// 0005886 // plasma membrane // inferred from electronic annotation /// 0005911 // cell-cell junction // inferred from electronic annotation /// 0005912 // adherens junction // inferred from electronic annotation /// 0005913 // cell-cell adherens junction // inferred from direct assay /// …	0005509 // calcium ion binding // inferred from electronic annotation /// 0005515 // protein binding // inferred from physical interaction /// 0005515 // protein binding // inferred from electronic annotation /// 0008013 // beta-catenin binding // inferred from physical interaction /// 0008013 // beta-catenin binding // inferred from electronic annotation /// 0016563 // transcription activator ac…
CDH11	Cadherin 11, type 2, OB-cadherin (osteoblast)	CDH11	chr16q22.1	0001501 // skeletal system development // traceable author statement /// 0001503 // ossification // non-traceable author statement /// 0007155 // cell adhesion // traceable author statement /// 0007155 // cell adhesion // inferred from electronic annotation /// 0007156 // homophilic cell adhesion // non-traceable author statement /// 0007156 // homophilic cell adhesion // inferred from electronic…	0005737 // cytoplasm // inferred from electronic annotation /// 0005886 // plasma membrane // not recorded /// 0005886 // plasma membrane // inferred from electronic annotation /// 0016020 // membrane // inferred from electronic annotation /// 0016021 // integral to membrane // non-traceable author statement /// 0016021 // integral to membrane // inferred from electronic annotation	0005509 // calcium ion binding // inferred from electronic annotation /// 0005515 // protein binding // inferred from physical interaction
CDH13	cadherin 13, H-cadherin (heart)	CDH13	chr16q23.3	0001558 // regulation of cell growth // inferred from electronic annotation /// 0001938 // positive regulation of endothelial cell proliferation // inferred from mutant phenotype /// 0001954 // positive regulation of cell-matrix adhesion // inferred from mutant phenotype /// 0002040 // sprouting angiogenesis // inferred from direct assay /// 0007155 // cell adhesion // inferred from electronic an…	0005615 // extracellular space // inferred from direct assay /// 0005737 // cytoplasm // inferred from direct assay /// 0005886 // plasma membrane // not recorded /// 0005886 // plasma membrane // inferred from direct assay /// 0005886 // plasma membrane // inferred from electronic annotation /// 0005901 // caveola // inferred from direct assay /// 0009897 // external side of plasma membrane // i…	0005509 // calcium ion binding // inferred from electronic annotation /// 0005515 // protein binding // inferred from electronic annotation /// 0030169 // low-density lipoprotein binding // inferred from direct assay /// 0042803 // protein homodimerization activity // inferred from electronic annotation /// 0045296 // cadherin binding // inferred from direct assay /// 0055100 // adiponectin bindi…
CDH2	cadherin 2, type 1, N-cadherin (neuronal)	CDH2	chr18q11.2	0007155 // cell adhesion // traceable author statement /// 0007155 // cell adhesion // inferred from electronic annotation /// 0007156 // homophilic cell adhesion // inferred from electronic annotation /// 0007157 // heterophilic cell-cell adhesion // inferred from electronic annotation /// 0007416 // synapse assembly // inferred from electronic annotation /// 0016337 // cell-cell adhesion // inf…	0005886 // plasma membrane // not recorded /// 0005886 // plasma membrane // inferred from electronic annotation /// 0005911 // cell-cell junction // inferred from direct assay /// 0005912 // adherens junction // inferred from electronic annotation /// 0005913 // cell-cell adherens junction // inferred from direct assay /// 0005913 // cell-cell adherens junction // inferred from electronic annota…	0005509 // calcium ion binding // inferred from electronic annotation /// 0005515 // protein binding // inferred from physical interaction /// 0005515 // protein binding // inferred from electronic annotation /// 0008013 // beta-catenin binding // traceable author statement /// 0008013 // beta-catenin binding // inferred from electronic annotation /// 0019901 // protein kinase binding // inferred…
CDKN1A	cyclin-dependent kinase inhibitor 1A (p21, Cip1)	CDKN1A	chr6p21.2	0000079 // regulation of cyclin-dependent protein kinase activity // traceable author statement /// 0000082 // G1/S transition of mitotic cell cycle // inferred from direct assay /// 0000086 // G2/M transition of mitotic cell cycle // inferred from mutant phenotype /// 0006974 // response to DNA damage stimulus // inferred from mutant phenotype /// 0006974 // response to DNA damage stimulus // in…	0000307 // cyclin-dependent protein kinase holoenzyme complex // inferred from direct assay /// 0000307 // cyclin-dependent protein kinase holoenzyme complex // inferred from electronic annotation /// 0005634 // nucleus // inferred from direct assay /// 0005634 // nucleus // inferred from electronic annotation /// 0005654 // nucleoplasm // not recorded /// 0005737 // cytoplasm // inferred from el…	0004860 // protein kinase inhibitor activity // inferred from electronic annotation /// 0004861 // cyclin-dependent protein kinase inhibitor activity // not recorded /// 0004861 // cyclin-dependent protein kinase inhibitor activity // inferred from electronic annotation /// 0004861 // cyclin-dependent protein kinase inhibitor activity // traceable author statement /// 0005515 // protein binding /…
CDKN1B	cyclin-dependent kinase inhibitor 1B (p27, Kip1)	CDKN1B	chr12p13.1-p12	0000079 // regulation of cyclin-dependent protein kinase activity // traceable author statement /// 0000082 // G1/S transition of mitotic cell cycle // inferred from direct assay /// 0001666 // response to hypoxia // inferred from electronic annotation /// 0006813 // potassium ion transport // inferred from electronic annotation /// 0006917 // induction of apoptosis // inferred from direct assay …	0005634 // nucleus // inferred from direct assay /// 0005634 // nucleus // inferred from electronic annotation /// 0005654 // nucleoplasm // not recorded /// 0005737 // cytoplasm // inferred from direct assay /// 0005737 // cytoplasm // inferred from electronic annotation /// 0005829 // cytosol // not recorded /// 0005829 // cytosol // inferred from electronic annotation	0004860 // protein kinase inhibitor activity // inferred from electronic annotation /// 0004861 // cyclin-dependent protein kinase inhibitor activity // not recorded /// 0004861 // cyclin-dependent protein kinase inhibitor activity // inferred from electronic annotation /// 0004861 // cyclin-dependent protein kinase inhibitor activity // traceable author statement /// 0005072 // transforming grow…
CDKN1C	cyclin-dependent kinase inhibitor 1C (p57, Kip2)	CDKN1C	chr11p15.5	0000079 // regulation of cyclin-dependent protein kinase activity // traceable author statement /// 0000080 // G1 phase of mitotic cell cycle // traceable author statement /// 0000122 // negative regulation of transcription from RNA polymerase II promoter // inferred from electronic annotation /// 0007049 // cell cycle // inferred from electronic annotation /// 0007050 // cell cycle arrest // inf…	0005634 // nucleus // inferred from direct assay /// 0005634 // nucleus // inferred from electronic annotation /// 0005730 // nucleolus // inferred from direct assay /// 0005737 // cytoplasm // inferred from direct assay	0004860 // protein kinase inhibitor activity // inferred from electronic annotation /// 0004861 // cyclin-dependent protein kinase inhibitor activity // inferred from electronic annotation /// 0004861 // cyclin-dependent protein kinase inhibitor activity // traceable author statement /// 0005515 // protein binding // inferred from physical interaction /// 0005515 // protein binding // inferred fr…
CDKN2A	cyclin-dependent kinase inhibitor 2A (melanoma, p16, inhibits CDK4)	CDKN2A	chr9p21	0000075 // cell cycle checkpoint // inferred from mutant phenotype /// 0000082 // G1/S transition of mitotic cell cycle // inferred from direct assay /// 0001953 // negative regulation of cell-matrix adhesion // inferred from mutant phenotype /// 0006309 // DNA fragmentation involved in apoptotic nuclear change // inferred from mutant phenotype /// 0006350 // transcription // inferred from electr…	0005634 // nucleus // inferred from direct assay /// 0005634 // nucleus // inferred from electronic annotation /// 0005654 // nucleoplasm // inferred from direct assay /// 0005730 // nucleolus // inferred from direct assay /// 0005730 // nucleolus // inferred from electronic annotation /// 0005737 // cytoplasm // inferred from direct assay /// 0005737 // cytoplasm // inferred from electronic anno…	0002039 // p53 binding // inferred from physical interaction /// 0003677 // DNA binding // inferred from electronic annotation /// 0004861 // cyclin-dependent protein kinase inhibitor activity // inferred from direct assay /// 0005515 // protein binding // inferred from physical interaction /// 0016301 // kinase activity // inferred from electronic annotation /// 0019901 // protein kinase binding…
CDKN2B	cyclin-dependent kinase inhibitor 2B (p15, inhibits CDK4)	CDKN2B	chr9p21	0000079 // regulation of cyclin-dependent protein kinase activity // inferred from direct assay /// 0000086 // G2/M transition of mitotic cell cycle // inferred from mutant phenotype /// 0007049 // cell cycle // inferred from electronic annotation /// 0007050 // cell cycle arrest // inferred from mutant phenotype /// 0008285 // negative regulation of cell proliferation // inferred from mutant phe…	0005634 // nucleus // inferred from direct assay /// 0005737 // cytoplasm // inferred from direct assay	0004861 // cyclin-dependent protein kinase inhibitor activity // inferred from direct assay /// 0004861 // cyclin-dependent protein kinase inhibitor activity // non-traceable author statement /// 0005515 // protein binding // inferred from physical interaction /// 0016301 // kinase activity // inferred from electronic annotation /// 0019901 // protein kinase binding // inferred from physical inte…
CER1	cerberus 1, cysteine knot superfamily, homolog (Xenopus laevis)	CER1	chr9p23-p22	0007369 // gastrulation // inferred from electronic annotation /// 0008285 // negative regulation of cell proliferation // inferred from electronic annotation /// 0009948 // anterior/posterior axis specification // inferred from electronic annotation /// 0009952 // anterior/posterior pattern formation // inferred from electronic annotation /// 0030509 // BMP signaling pathway // not recorded /// …	0005576 // extracellular region // not recorded /// 0005576 // extracellular region // inferred from electronic annotation /// 0005615 // extracellular space // inferred from electronic annotation	0005125 // cytokine activity // inferred from electronic annotation
CHAD	chondroadherin	CHAD	chr17q21.33	0001558 // regulation of cell growth // non-traceable author statement	0005576 // extracellular region // inferred from electronic annotation /// 0005578 // proteinaceous extracellular matrix // traceable author statement /// 0005578 // proteinaceous extracellular matrix // inferred from electronic annotation	0005201 // extracellular matrix structural constituent // non-traceable author statement /// 0005515 // protein binding // inferred from electronic annotation
CHI3L1	chitinase 3-like 1 (cartilage glycoprotein-39)	CHI3L1	chr1q32.1	0005975 // carbohydrate metabolic process // inferred from electronic annotation /// 0006032 // chitin catabolic process // inferred from electronic annotation	0005576 // extracellular region // inferred from electronic annotation /// 0005578 // proteinaceous extracellular matrix // traceable author statement /// 0005615 // extracellular space // inferred from electronic annotation /// 0005615 // extracellular space // traceable author statement	0003824 // catalytic activity // inferred from electronic annotation /// 0004553 // hydrolase activity, hydrolyzing O-glycosyl compounds // inferred from electronic annotation /// 0004568 // chitinase activity // inferred from electronic annotation /// 0005201 // extracellular matrix structural constituent // traceable author statement /// 0005529 // sugar binding // inferred from electronic anno…
CHRD	chordin	CHRD	chr3q27	0001501 // skeletal system development // traceable author statement /// 0001501 // skeletal system development // inferred from electronic annotation /// 0001649 // osteoblast differentiation // inferred from electronic annotation /// 0001702 // gastrulation with mouth forming second // inferred from electronic annotation /// 0001707 // mesoderm formation // inferred from electronic annotation /…	0005576 // extracellular region // inferred from electronic annotation /// 0005615 // extracellular space // non-traceable author statement /// 0005615 // extracellular space // inferred from electronic annotation	0005515 // protein binding // inferred from physical interaction /// 0008201 // heparin binding // inferred from electronic annotation /// 0019955 // cytokine binding // non-traceable author statement /// 0045545 // syndecan binding // inferred from electronic annotation
CHRDL1	chordin-like 1	CHRDL1	chrXq23	0001503 // ossification // inferred from electronic annotation /// 0001709 // cell fate determination // inferred from electronic annotation /// 0007275 // multicellular organismal development // inferred from electronic annotation /// 0007399 // nervous system development // inferred from electronic annotation /// 0030154 // cell differentiation // inferred from electronic annotation /// 0030182…	0005576 // extracellular region // not recorded /// 0005576 // extracellular region // inferred from electronic annotation	---
CLDN1	claudin 1	CLDN1	chr3q28-q29	0007155 // cell adhesion // traceable author statement /// 0016338 // calcium-independent cell-cell adhesion // inferred from sequence or structural similarity /// 0016338 // calcium-independent cell-cell adhesion // inferred from electronic annotation /// 0042552 // myelination // inferred from electronic annotation /// 0044419 // interspecies interaction between organisms // inferred from elect…	0005886 // plasma membrane // inferred from electronic annotation /// 0005887 // integral to plasma membrane // traceable author statement /// 0005923 // tight junction // inferred from sequence or structural similarity /// 0005923 // tight junction // inferred from electronic annotation /// 0005923 // tight junction // traceable author statement /// 0016020 // membrane // inferred from electroni…	0005198 // structural molecule activity // inferred from electronic annotation /// 0005515 // protein binding // inferred from electronic annotation /// 0030165 // PDZ domain binding // inferred from electronic annotation /// 0042802 // identical protein binding // inferred from sequence or structural similarity /// 0042802 // identical protein binding // inferred from electronic annotation
CLDN4	claudin 4	CLDN4	chr7q11.23	0016338 // calcium-independent cell-cell adhesion // inferred from sequence or structural similarity	0005886 // plasma membrane // inferred from electronic annotation /// 0005886 // plasma membrane // traceable author statement /// 0005887 // integral to plasma membrane // traceable author statement /// 0005923 // tight junction // inferred from sequence or structural similarity /// 0005923 // tight junction // inferred from electronic annotation /// 0016020 // membrane // inferred from electron…	0004888 // transmembrane receptor activity // traceable author statement /// 0005198 // structural molecule activity // inferred from electronic annotation /// 0005515 // protein binding // inferred from electronic annotation /// 0042802 // identical protein binding // inferred from sequence or structural similarity
CNP	2',3'-cyclic nucleotide 3' phosphodiesterase	CNP	chr17q21	0000226 // microtubule cytoskeleton organization // inferred from electronic annotation /// 0001906 // cell killing // inferred from electronic annotation /// 0007268 // synaptic transmission // traceable author statement /// 0007409 // axonogenesis // inferred from electronic annotation /// 0008344 // adult locomotory behavior // inferred from electronic annotation /// 0009214 // cyclic nucleoti…	0005615 // extracellular space // inferred from direct assay /// 0005622 // intracellular // inferred from electronic annotation /// 0005624 // membrane fraction // inferred from electronic annotation /// 0005737 // cytoplasm // inferred from direct assay /// 0016020 // membrane // inferred from electronic annotation /// 0031224 // intrinsic to membrane // inferred from electronic annotation /// …	0003824 // catalytic activity // inferred from electronic annotation /// 0004113 // 2',3'-cyclic-nucleotide 3'-phosphodiesterase activity // inferred from electronic annotation /// 0004113 // 2',3'-cyclic-nucleotide 3'-phosphodiesterase activity // traceable author statement /// 0005515 // protein binding // inferred from physical interaction /// 0005524 // ATP binding // inferred from electronic…
COL1A1	collagen, type I, alpha 1	COL1A1	chr17q21.33	0001501 // skeletal system development // inferred from mutant phenotype /// 0001501 // skeletal system development // inferred from electronic annotation /// 0001503 // ossification // inferred from electronic annotation /// 0001568 // blood vessel development // inferred from mutant phenotype /// 0001568 // blood vessel development // inferred from electronic annotation /// 0001649 // osteoblas…	0005576 // extracellular region // not recorded /// 0005576 // extracellular region // inferred from electronic annotation /// 0005578 // proteinaceous extracellular matrix // inferred from electronic annotation /// 0005581 // collagen // inferred from electronic annotation /// 0005584 // collagen type I // inferred from mutant phenotype /// 0005584 // collagen type I // inferred from electronic …	0005201 // extracellular matrix structural constituent // inferred from electronic annotation /// 0005515 // protein binding // inferred from physical interaction /// 0005515 // protein binding // inferred from electronic annotation /// 0016563 // transcription activator activity // inferred from direct assay /// 0042802 // identical protein binding // inferred from direct assay /// 0048407 // pl…
COL1A2	collagen, type I, alpha 2	COL1A2	chr7q22.1	0001501 // skeletal system development // inferred from mutant phenotype /// 0001568 // blood vessel development // inferred from mutant phenotype /// 0007179 // transforming growth factor beta receptor signaling pathway // inferred from direct assay /// 0007266 // Rho protein signal transduction // inferred from direct assay /// 0008217 // regulation of blood pressure // inferred from mutant phe…	0005576 // extracellular region // not recorded /// 0005576 // extracellular region // inferred from electronic annotation /// 0005578 // proteinaceous extracellular matrix // inferred from electronic annotation /// 0005581 // collagen // inferred from electronic annotation /// 0005584 // collagen type I // inferred from direct assay /// 0005584 // collagen type I // inferred from mutant phenotyp…	0005201 // extracellular matrix structural constituent // non-traceable author statement /// 0005201 // extracellular matrix structural constituent // inferred from electronic annotation /// 0005515 // protein binding // inferred from physical interaction /// 0005515 // protein binding // inferred from electronic annotation /// 0030674 // protein binding, bridging // inferred from mutant phenotyp…
COL4A1	collagen, type IV, alpha 1	COL4A1	chr13q34	0001525 // angiogenesis // inferred from electronic annotation /// 0030855 // epithelial cell differentiation // inferred from electronic annotation	0005576 // extracellular region // non-traceable author statement /// 0005576 // extracellular region // inferred from electronic annotation /// 0005578 // proteinaceous extracellular matrix // inferred from electronic annotation /// 0005581 // collagen // inferred from electronic annotation /// 0005587 // collagen type IV // inferred from electronic annotation /// 0005604 // basement membrane //…	0005201 // extracellular matrix structural constituent // inferred from electronic annotation /// 0005488 // binding // inferred from electronic annotation /// 0005515 // protein binding // inferred from physical interaction /// 0048407 // platelet-derived growth factor binding // inferred from direct assay
COL6A1	collagen, type VI, alpha 1	COL6A1	chr21q22.3	0007155 // cell adhesion // non-traceable author statement /// 0007155 // cell adhesion // inferred from electronic annotation	0005576 // extracellular region // inferred from electronic annotation /// 0005578 // proteinaceous extracellular matrix // inferred from electronic annotation /// 0005589 // collagen type VI // non-traceable author statement /// 0031012 // extracellular matrix // inferred from direct assay /// 0031012 // extracellular matrix // inferred from electronic annotation /// 0042383 // sarcolemma // inf…	0048407 // platelet-derived growth factor binding // inferred from direct assay
COL6A2	collagen, type VI, alpha 2	COL6A2	chr21q22.3	0007155 // cell adhesion // inferred from electronic annotation /// 0009749 // response to glucose stimulus // inferred from electronic annotation /// 0016337 // cell-cell adhesion // non-traceable author statement /// 0030198 // extracellular matrix organization // non-traceable author statement	0005576 // extracellular region // inferred from electronic annotation /// 0005578 // proteinaceous extracellular matrix // non-traceable author statement /// 0005578 // proteinaceous extracellular matrix // inferred from electronic annotation /// 0005615 // extracellular space // inferred from direct assay /// 0016020 // membrane // inferred from electronic annotation /// 0031012 // extracellula…	0005201 // extracellular matrix structural constituent // non-traceable author statement /// 0005515 // protein binding // inferred from physical interaction /// 0030674 // protein binding, bridging // non-traceable author statement
COX2	cytochrome c oxidase subunit II	COX2	---	0006123 // mitochondrial electron transport, cytochrome c to oxygen // non-traceable author statement /// 0006810 // transport // inferred from electronic annotation /// 0007595 // lactation // inferred from electronic annotation /// 0009409 // response to cold // inferred from electronic annotation /// 0022900 // electron transport chain // inferred from electronic annotation /// 0022904 // resp…	0005739 // mitochondrion // inferred from direct assay /// 0005739 // mitochondrion // inferred from electronic annotation /// 0005743 // mitochondrial inner membrane // inferred from electronic annotation /// 0016020 // membrane // inferred from electronic annotation /// 0016021 // integral to membrane // inferred from electronic annotation /// 0070469 // respiratory chain // inferred from elect…	0004129 // cytochrome-c oxidase activity // non-traceable author statement /// 0004129 // cytochrome-c oxidase activity // inferred from electronic annotation /// 0005507 // copper ion binding // inferred from electronic annotation /// 0009055 // electron carrier activity // inferred from electronic annotation /// 0016491 // oxidoreductase activity // inferred from electronic annotation /// 00200…
CSF1R	colony stimulating factor 1 receptor	CSF1R	chr5q32	0006468 // protein phosphorylation // inferred from electronic annotation /// 0007165 // signal transduction // traceable author statement /// 0007169 // transmembrane receptor protein tyrosine kinase signaling pathway // inferred from electronic annotation /// 0007275 // multicellular organismal development // traceable author statement /// 0008283 // cell proliferation // traceable author state…	0005886 // plasma membrane // inferred from electronic annotation /// 0005886 // plasma membrane // traceable author statement /// 0005887 // integral to plasma membrane // inferred from electronic annotation /// 0005887 // integral to plasma membrane // traceable author statement /// 0016020 // membrane // inferred from electronic annotation /// 0016021 // integral to membrane // inferred from e…	0000166 // nucleotide binding // inferred from electronic annotation /// 0004672 // protein kinase activity // inferred from electronic annotation /// 0004713 // protein tyrosine kinase activity // inferred from electronic annotation /// 0004714 // transmembrane receptor protein tyrosine kinase activity // inferred from electronic annotation /// 0004872 // receptor activity // inferred from elect…
CSPG2	versican	VCAN	chr5q14.3	0007155 // cell adhesion // inferred from electronic annotation /// 0007155 // cell adhesion // traceable author statement /// 0007275 // multicellular organismal development // traceable author statement /// 0008037 // cell recognition // traceable author statement /// 0008347 // glial cell migration // inferred from direct assay /// 0009611 // response to wounding // inferred from electronic an…	0005576 // extracellular region // inferred from electronic annotation /// 0005578 // proteinaceous extracellular matrix // inferred from electronic annotation /// 0005578 // proteinaceous extracellular matrix // traceable author statement /// 0005615 // extracellular space // inferred from direct assay /// 0031012 // extracellular matrix // inferred from direct assay	0005488 // binding // inferred from electronic annotation /// 0005509 // calcium ion binding // inferred from electronic annotation /// 0005529 // sugar binding // inferred from electronic annotation /// 0005539 // glycosaminoglycan binding // traceable author statement /// 0005540 // hyaluronic acid binding // inferred from electronic annotation /// 0005540 // hyaluronic acid binding // traceabl…
CSPG6	structural maintenance of chromosomes 3	SMC3	chr10q25	0006275 // regulation of DNA replication // inferred from mutant phenotype /// 0006281 // DNA repair // inferred from electronic annotation /// 0006974 // response to DNA damage stimulus // inferred from electronic annotation /// 0007049 // cell cycle // inferred from electronic annotation /// 0007052 // mitotic spindle organization // inferred from expression pattern /// 0007062 // sister chroma…	0000775 // chromosome, centromeric region // inferred from electronic annotation /// 0000785 // chromatin // inferred from direct assay /// 0000800 // lateral element // inferred from electronic annotation /// 0000922 // spindle pole // inferred from direct assay /// 0005604 // basement membrane // traceable author statement /// 0005634 // nucleus // inferred from electronic annotation /// 000563…	0000166 // nucleotide binding // inferred from electronic annotation /// 0003777 // microtubule motor activity // non-traceable author statement /// 0005515 // protein binding // inferred from physical interaction /// 0005515 // protein binding // inferred from electronic annotation /// 0005524 // ATP binding // inferred from electronic annotation /// 0045502 // dynein binding // inferred from di…
CTGF	connective tissue growth factor	CTGF	chr6q23.1	0001502 // cartilage condensation // inferred from electronic annotation /// 0001503 // ossification // inferred from electronic annotation /// 0001525 // angiogenesis // inferred from electronic annotation /// 0001558 // regulation of cell growth // inferred from electronic annotation /// 0001934 // positive regulation of protein phosphorylation // inferred from electronic annotation /// 0006260…	0005576 // extracellular region // inferred from electronic annotation /// 0005578 // proteinaceous extracellular matrix // inferred from electronic annotation /// 0005578 // proteinaceous extracellular matrix // traceable author statement /// 0005615 // extracellular space // inferred from electronic annotation /// 0005801 // cis-Golgi network // inferred from electronic annotation /// 0005829 /…	0001968 // fibronectin binding // inferred from electronic annotation /// 0005178 // integrin binding // inferred from electronic annotation /// 0005520 // insulin-like growth factor binding // inferred from electronic annotation /// 0005520 // insulin-like growth factor binding // traceable author statement /// 0008083 // growth factor activity // inferred from electronic annotation /// 0008201 …
CXCL12	chemokine (C-X-C motif) ligand 12	CXCL12	chr10q11.1	0001569 // patterning of blood vessels // inferred from electronic annotation /// 0001666 // response to hypoxia // inferred from electronic annotation /// 0001667 // ameboidal cell migration // inferred from electronic annotation /// 0001764 // neuron migration // inferred from electronic annotation /// 0001938 // positive regulation of endothelial cell proliferation // inferred from electronic …	0005576 // extracellular region // not recorded /// 0005576 // extracellular region // inferred from electronic annotation /// 0005615 // extracellular space // inferred from electronic annotation /// 0005886 // plasma membrane // inferred from electronic annotation	0004871 // signal transducer activity // traceable author statement /// 0005102 // receptor binding // traceable author statement /// 0005125 // cytokine activity // inferred from electronic annotation /// 0008009 // chemokine activity // inferred from electronic annotation /// 0008009 // chemokine activity // traceable author statement /// 0008083 // growth factor activity // inferred from elect…
CXCR4	chemokine (C-X-C motif) receptor 4	CXCR4	chr2q21	0000187 // activation of MAPK activity // traceable author statement /// 0001569 // patterning of blood vessels // inferred from electronic annotation /// 0001666 // response to hypoxia // inferred from expression pattern /// 0001667 // ameboidal cell migration // inferred from electronic annotation /// 0001764 // neuron migration // inferred from electronic annotation /// 0006915 // apoptosis //…	0005737 // cytoplasm // traceable author statement /// 0005886 // plasma membrane // not recorded /// 0005886 // plasma membrane // inferred from electronic annotation /// 0005886 // plasma membrane // traceable author statement /// 0009986 // cell surface // inferred from direct assay /// 0016020 // membrane // inferred from electronic annotation /// 0016021 // integral to membrane // inferred f…	0003779 // actin binding // inferred from direct assay /// 0004871 // signal transducer activity // inferred from electronic annotation /// 0004872 // receptor activity // inferred from electronic annotation /// 0004930 // G-protein coupled receptor activity // inferred from electronic annotation /// 0004930 // G-protein coupled receptor activity // traceable author statement /// 0005515 // prote…
DCX	doublecortin	DCX	chrXq22.3-q23	0001764 // neuron migration // inferred from electronic annotation /// 0007275 // multicellular organismal development // inferred from electronic annotation /// 0007399 // nervous system development // traceable author statement /// 0007399 // nervous system development // inferred from electronic annotation /// 0007417 // central nervous system development // traceable author statement /// 0007…	0005622 // intracellular // inferred from electronic annotation /// 0005737 // cytoplasm // inferred from electronic annotation /// 0005829 // cytosol // not recorded /// 0005856 // cytoskeleton // traceable author statement /// 0005875 // microtubule associated complex // traceable author statement	0005515 // protein binding // inferred from electronic annotation /// 0008017 // microtubule binding // traceable author statement
DHH	desert hedgehog	DHH	chr12q13.1	0006508 // proteolysis // inferred from electronic annotation /// 0007154 // cell communication // inferred from electronic annotation /// 0007267 // cell-cell signaling // inferred from electronic annotation /// 0007275 // multicellular organismal development // inferred from electronic annotation /// 0007286 // spermatid development // inferred from electronic annotation /// 0022402 // cell cyc…	0005576 // extracellular region // inferred from electronic annotation /// 0005615 // extracellular space // inferred from electronic annotation /// 0005886 // plasma membrane // inferred from electronic annotation /// 0016020 // membrane // inferred from electronic annotation	0005509 // calcium ion binding // inferred from direct assay /// 0008233 // peptidase activity // inferred from electronic annotation /// 0008270 // zinc ion binding // inferred from direct assay /// 0016787 // hydrolase activity // inferred from electronic annotation
DISP1	dispatched homolog 1 (Drosophila)	DISP1	chr1q41	0007224 // smoothened signaling pathway // inferred from electronic annotation /// 0007225 // patched ligand maturation // inferred from electronic annotation /// 0007275 // multicellular organismal development // inferred from electronic annotation /// 0007368 // determination of left/right symmetry // inferred from electronic annotation /// 0007389 // pattern specification process // inferred f…	0016020 // membrane // inferred from electronic annotation /// 0016021 // integral to membrane // inferred from electronic annotation	0008158 // hedgehog receptor activity // inferred from electronic annotation /// 0015197 // peptide transporter activity // inferred from electronic annotation
DISP2	dispatched homolog 2 (Drosophila)	DISP2	chr15q15.1	---	0016020 // membrane // inferred from electronic annotation /// 0016021 // integral to membrane // inferred from electronic annotation	---
DKK1	dickkopf homolog 1 (Xenopus laevis)	DKK1	chr10q11.2	0000904 // cell morphogenesis involved in differentiation // inferred from electronic annotation /// 0002090 // regulation of receptor internalization // inferred from direct assay /// 0007275 // multicellular organismal development // inferred from electronic annotation /// 0007492 // endoderm development // inferred from electronic annotation /// 0016055 // Wnt receptor signaling pathway // inf…	0005576 // extracellular region // inferred from electronic annotation /// 0005615 // extracellular space // inferred from direct assay /// 0005886 // plasma membrane // inferred from direct assay	0004871 // signal transducer activity // traceable author statement /// 0005515 // protein binding // inferred from physical interaction /// 0005515 // protein binding // inferred from electronic annotation /// 0008083 // growth factor activity // traceable author statement /// 0050750 // low-density lipoprotein receptor binding // inferred from direct assay
DLG1	Discs, large homolog 1 (Drosophila)	DLG1	chr3q29	0001657 // ureteric bud development // inferred from electronic annotation /// 0001658 // branching involved in ureteric bud morphogenesis // inferred from electronic annotation /// 0001771 // immunological synapse formation // inferred from electronic annotation /// 0001935 // endothelial cell proliferation // inferred from direct assay /// 0001935 // endothelial cell proliferation // inferred f…	0001772 // immunological synapse // inferred from electronic annotation /// 0005783 // endoplasmic reticulum // inferred from electronic annotation /// 0005789 // endoplasmic reticulum membrane // inferred from electronic annotation /// 0005829 // cytosol // not recorded /// 0005886 // plasma membrane // not recorded /// 0005886 // plasma membrane // inferred from electronic annotation /// 000588…	0004385 // guanylate kinase activity // traceable author statement /// 0004721 // phosphoprotein phosphatase activity // traceable author statement /// 0005515 // protein binding // inferred from physical interaction /// 0005515 // protein binding // inferred from electronic annotation /// 0008022 // protein C-terminus binding // inferred from physical interaction /// 0008092 // cytoskeletal prot…
DLG2	discs, large homolog 2 (Drosophila)	DLG2	chr11q14.1	---	0005886 // plasma membrane // inferred from electronic annotation /// 0005886 // plasma membrane // traceable author statement /// 0014069 // postsynaptic density // inferred from electronic annotation /// 0016020 // membrane // inferred from electronic annotation /// 0030054 // cell junction // inferred from electronic annotation /// 0045202 // synapse // inferred from electronic annotation /// …	0004385 // guanylate kinase activity // traceable author statement /// 0005515 // protein binding // inferred from physical interaction /// 0005515 // protein binding // inferred from electronic annotation
DLG3	discs, large homolog 3 (Drosophila)	DLG3	chrXq13.1	0008285 // negative regulation of cell proliferation // non-traceable author statement	0005737 // cytoplasm // inferred from electronic annotation /// 0005886 // plasma membrane // not recorded /// 0030426 // growth cone // inferred from electronic annotation /// 0043025 // neuronal cell body // inferred from electronic annotation /// 0043198 // dendritic shaft // inferred from electronic annotation /// 0045202 // synapse // inferred from electronic annotation	0004385 // guanylate kinase activity // non-traceable author statement /// 0005515 // protein binding // inferred from physical interaction /// 0005515 // protein binding // inferred from electronic annotation /// 0008022 // protein C-terminus binding // inferred from electronic annotation /// 0019904 // protein domain specific binding // inferred from electronic annotation /// 0030165 // PDZ dom…
DLG4	discs, large homolog 4 (Drosophila)	DLG4	chr17p13.1	0006461 // protein complex assembly // traceable author statement /// 0007165 // signal transduction // traceable author statement /// 0007268 // synaptic transmission // traceable author statement /// 0007399 // nervous system development // traceable author statement /// 0007612 // learning // traceable author statement /// 0016188 // synaptic vesicle maturation // inferred from electronic anno…	0005624 // membrane fraction // inferred from electronic annotation /// 0005737 // cytoplasm // inferred from electronic annotation /// 0005886 // plasma membrane // not recorded /// 0005886 // plasma membrane // inferred from electronic annotation /// 0014069 // postsynaptic density // inferred from sequence or structural similarity /// 0014069 // postsynaptic density // inferred from electronic…	0005102 // receptor binding // inferred from electronic annotation /// 0005515 // protein binding // inferred from physical interaction /// 0005515 // protein binding // inferred from electronic annotation /// 0008022 // protein C-terminus binding // inferred from physical interaction /// 0008022 // protein C-terminus binding // inferred from electronic annotation /// 0030165 // PDZ domain bindin…
DLG6	membrane protein, palmitoylated 4 (MAGUK p55 subfamily member 4)	MPP4	chr2q33.2	---	0005737 // cytoplasm // inferred from electronic annotation	0005515 // protein binding // inferred from physical interaction /// 0005515 // protein binding // inferred from electronic annotation
DLG7	discs, large (Drosophila) homolog-associated protein 5	DLGAP5	chr14q22.3	0000087 // M phase of mitotic cell cycle // inferred from direct assay /// 0000087 // M phase of mitotic cell cycle // inferred from sequence or structural similarity /// 0007049 // cell cycle // inferred from electronic annotation /// 0007079 // mitotic chromosome movement towards spindle pole // non-traceable author statement /// 0007267 // cell-cell signaling // inferred from electronic annota…	0005634 // nucleus // inferred from direct assay /// 0005634 // nucleus // inferred from electronic annotation /// 0005634 // nucleus // inferred from sequence or structural similarity /// 0005737 // cytoplasm // inferred from electronic annotation /// 0005819 // spindle // inferred from electronic annotation /// 0005856 // cytoskeleton // inferred from electronic annotation /// 0031616 // spindl…	0004721 // phosphoprotein phosphatase activity // inferred from direct assay /// 0004721 // phosphoprotein phosphatase activity // inferred from sequence or structural similarity /// 0005515 // protein binding // inferred from physical interaction
DLL1	delta-like 1 (Drosophila)	DLL1	chr6q27	0001709 // cell fate determination // non-traceable author statement /// 0001756 // somitogenesis // inferred from electronic annotation /// 0001757 // somite specification // inferred from electronic annotation /// 0007154 // cell communication // inferred from electronic annotation /// 0007219 // Notch signaling pathway // non-traceable author statement /// 0007219 // Notch signaling pathway //…	0005576 // extracellular region // non-traceable author statement /// 0005886 // plasma membrane // inferred from electronic annotation /// 0005887 // integral to plasma membrane // non-traceable author statement /// 0016020 // membrane // inferred from electronic annotation /// 0016021 // integral to membrane // inferred from electronic annotation /// 0031410 // cytoplasmic vesicle // inferred f…	0005112 // Notch binding // inferred from physical interaction /// 0005112 // Notch binding // inferred from electronic annotation /// 0005509 // calcium ion binding // inferred from electronic annotation /// 0005515 // protein binding // inferred from physical interaction
DLL3	delta-like 3 (Drosophila)	DLL3	chr19q13	0001501 // skeletal system development // inferred from mutant phenotype /// 0001501 // skeletal system development // inferred from electronic annotation /// 0001756 // somitogenesis // inferred from electronic annotation /// 0007219 // Notch signaling pathway // inferred from electronic annotation /// 0007275 // multicellular organismal development // inferred from electronic annotation /// 000…	0016020 // membrane // inferred from electronic annotation /// 0016021 // integral to membrane // non-traceable author statement /// 0016021 // integral to membrane // inferred from electronic annotation	0005112 // Notch binding // non-traceable author statement /// 0005515 // protein binding // inferred from electronic annotation
DLL4	delta-like 4 (Drosophila)	DLL4	chr15q14	0001525 // angiogenesis // inferred from electronic annotation /// 0007154 // cell communication // inferred from electronic annotation /// 0007165 // signal transduction // traceable author statement /// 0007219 // Notch signaling pathway // inferred from electronic annotation /// 0007275 // multicellular organismal development // inferred from electronic annotation /// 0008015 // blood circulat…	0016020 // membrane // inferred from electronic annotation /// 0016021 // integral to membrane // inferred from electronic annotation	0005112 // Notch binding // inferred from electronic annotation /// 0005112 // Notch binding // traceable author statement /// 0005509 // calcium ion binding // inferred from electronic annotation /// 0005515 // protein binding // inferred from electronic annotation
DLX1	distal-less homeobox 1	DLX1	chr2q32	0000122 // negative regulation of transcription from RNA polymerase II promoter // inferred from electronic annotation /// 0006355 // regulation of transcription, DNA-dependent // inferred from electronic annotation /// 0007275 // multicellular organismal development // non-traceable author statement /// 0007275 // multicellular organismal development // inferred from electronic annotation /// 00…	0005634 // nucleus // non-traceable author statement /// 0005634 // nucleus // inferred from electronic annotation	0003677 // DNA binding // non-traceable author statement /// 0003677 // DNA binding // inferred from electronic annotation /// 0003682 // chromatin binding // inferred from electronic annotation /// 0003700 // sequence-specific DNA binding transcription factor activity // inferred from electronic annotation /// 0030528 // transcription regulator activity // inferred from electronic annotation ///…
DLX5	distal-less homeobox 5	DLX5	chr7q22	0001501 // skeletal system development // traceable author statement /// 0001503 // ossification // inferred from electronic annotation /// 0001649 // osteoblast differentiation // inferred from sequence or structural similarity /// 0001649 // osteoblast differentiation // inferred from electronic annotation /// 0001958 // endochondral ossification // inferred from sequence or structural similari…	0005634 // nucleus // inferred from direct assay /// 0005634 // nucleus // inferred from electronic annotation /// 0005730 // nucleolus // inferred from direct assay /// 0005737 // cytoplasm // inferred from electronic annotation	0003677 // DNA binding // inferred from electronic annotation /// 0003700 // sequence-specific DNA binding transcription factor activity // inferred from electronic annotation /// 0005515 // protein binding // inferred from electronic annotation /// 0010843 // promoter binding // inferred from direct assay /// 0010843 // promoter binding // inferred from electronic annotation /// 0016563 // trans…
DNMT3B	DNA (cytosine-5-)-methyltransferase 3 beta	DNMT3B	chr20q11.2	0006306 // DNA methylation // non-traceable author statement /// 0006306 // DNA methylation // traceable author statement /// 0006306 // DNA methylation // inferred from electronic annotation /// 0006346 // methylation-dependent chromatin silencing // inferred from electronic annotation /// 0006349 // regulation of gene expression by genetic imprinting // inferred from electronic annotation /// 0…	0000792 // heterochromatin // inferred from electronic annotation /// 0005634 // nucleus // inferred from direct assay /// 0005634 // nucleus // inferred from electronic annotation /// 0005634 // nucleus // traceable author statement /// 0005720 // nuclear heterochromatin // inferred from electronic annotation /// 0005730 // nucleolus // inferred from direct assay /// 0005737 // cytoplasm // infe…	0003677 // DNA binding // inferred from electronic annotation /// 0003714 // transcription corepressor activity // inferred from mutant phenotype /// 0003886 // DNA (cytosine-5-)-methyltransferase activity // inferred from direct assay /// 0003886 // DNA (cytosine-5-)-methyltransferase activity // non-traceable author statement /// 0003886 // DNA (cytosine-5-)-methyltransferase activity // tracea…
DNTP73	tumor protein p73	TP73	chr1p36.3	0000122 // negative regulation of transcription from RNA polymerase II promoter // inferred from sequence or structural similarity /// 0001836 // release of cytochrome c from mitochondria // inferred from electronic annotation /// 0002347 // response to tumor cell // inferred from electronic annotation /// 0006298 // mismatch repair // traceable author statement /// 0006350 // transcription // in…	0000785 // chromatin // inferred from sequence or structural similarity /// 0005634 // nucleus // inferred from sequence or structural similarity /// 0005634 // nucleus // inferred from electronic annotation /// 0005667 // transcription factor complex // inferred from sequence or structural similarity /// 0005737 // cytoplasm // inferred from electronic annotation /// 0005829 // cytosol // inferr…	0002039 // p53 binding // inferred from sequence or structural similarity /// 0002039 // p53 binding // inferred from electronic annotation /// 0003677 // DNA binding // inferred from electronic annotation /// 0003682 // chromatin binding // inferred from sequence or structural similarity /// 0003684 // damaged DNA binding // inferred from sequence or structural similarity /// 0003690 // double-s…
DSP	desmoplakin	DSP	chr6p24	0008544 // epidermis development // traceable author statement /// 0016337 // cell-cell adhesion // inferred from electronic annotation /// 0018149 // peptide cross-linking // inferred from direct assay /// 0030216 // keratinocyte differentiation // inferred from direct assay /// 0034332 // adherens junction organization // inferred from electronic annotation /// 0042060 // wound healing // infer…	0001533 // cornified envelope // inferred from direct assay /// 0005737 // cytoplasm // inferred from electronic annotation /// 0005739 // mitochondrion // inferred from electronic annotation /// 0005856 // cytoskeleton // inferred from electronic annotation /// 0005886 // plasma membrane // not recorded /// 0005916 // fascia adherens // inferred from electronic annotation /// 0016323 // basolate…	0005198 // structural molecule activity // inferred from direct assay /// 0005200 // structural constituent of cytoskeleton // traceable author statement /// 0005515 // protein binding // inferred from physical interaction /// 0030674 // protein binding, bridging // inferred from direct assay
DTR	Heparin-binding EGF-like growth factor	HBEGF	chr5q23	0007165 // signal transduction // traceable author statement /// 0007173 // epidermal growth factor receptor signaling pathway // inferred from mutant phenotype /// 0007173 // epidermal growth factor receptor signaling pathway // inferred from electronic annotation /// 0007517 // muscle organ development // traceable author statement /// 0008016 // regulation of heart contraction // inferred from…	0005576 // extracellular region // inferred from electronic annotation /// 0005615 // extracellular space // inferred from direct assay /// 0005615 // extracellular space // inferred from sequence or structural similarity /// 0005615 // extracellular space // traceable author statement /// 0005615 // extracellular space // inferred from electronic annotation /// 0005886 // plasma membrane // infe…	0004872 // receptor activity // inferred from electronic annotation /// 0005154 // epidermal growth factor receptor binding // inferred from electronic annotation /// 0005154 // epidermal growth factor receptor binding // traceable author statement /// 0008083 // growth factor activity // inferred from electronic annotation /// 0008201 // heparin binding // inferred from mutant phenotype /// 0008…
DTX1	deltex homolog 1 (Drosophila)	DTX1	chr12q24.13	0006366 // transcription from RNA polymerase II promoter // traceable author statement /// 0007166 // cell surface receptor linked signaling pathway // traceable author statement /// 0007219 // Notch signaling pathway // inferred from electronic annotation /// 0008593 // regulation of Notch signaling pathway // inferred from genetic interaction /// 0010001 // glial cell differentiation // inferre…	0005634 // nucleus // inferred from electronic annotation /// 0005737 // cytoplasm // inferred from electronic annotation /// 0005737 // cytoplasm // traceable author statement	0003713 // transcription coactivator activity // traceable author statement /// 0005112 // Notch binding // inferred from direct assay /// 0005515 // protein binding // inferred from physical interaction /// 0005515 // protein binding // inferred from electronic annotation /// 0008270 // zinc ion binding // inferred from electronic annotation /// 0017124 // SH3 domain binding // inferred from ele…
EGF	epidermal growth factor	EGF	chr4q25	0000186 // activation of MAPKK activity // inferred from electronic annotation /// 0001525 // angiogenesis // inferred from direct assay /// 0006260 // DNA replication // traceable author statement /// 0007165 // signal transduction // not recorded /// 0007173 // epidermal growth factor receptor signaling pathway // inferred from electronic annotation /// 0008284 // positive regulation of cell pr…	0005576 // extracellular region // not recorded /// 0005576 // extracellular region // inferred by curator /// 0005615 // extracellular space // inferred from electronic annotation /// 0005625 // soluble fraction // inferred from electronic annotation /// 0005886 // plasma membrane // traceable author statement /// 0016020 // membrane // inferred from electronic annotation /// 0016021 // integral…	0005154 // epidermal growth factor receptor binding // traceable author statement /// 0005154 // epidermal growth factor receptor binding // inferred from electronic annotation /// 0005509 // calcium ion binding // inferred from electronic annotation /// 0005515 // protein binding // inferred from physical interaction /// 0008083 // growth factor activity // inferred from direct assay /// 0008083…
EMX1	empty spiracles homeobox 1	EMX1	chr2p13.2	0006355 // regulation of transcription, DNA-dependent // inferred from electronic annotation /// 0007275 // multicellular organismal development // non-traceable author statement /// 0007275 // multicellular organismal development // inferred from electronic annotation /// 0007420 // brain development // inferred from electronic annotation /// 0009791 // post-embryonic development // inferred fro…	0005634 // nucleus // non-traceable author statement /// 0005634 // nucleus // inferred from electronic annotation	0003677 // DNA binding // non-traceable author statement /// 0003677 // DNA binding // inferred from electronic annotation /// 0003700 // sequence-specific DNA binding transcription factor activity // inferred from electronic annotation /// 0030528 // transcription regulator activity // inferred from electronic annotation /// 0043565 // sequence-specific DNA binding // inferred from electronic an…
EPHA7	EPH receptor A7	EPHA7	chr6q16.1	0006468 // protein phosphorylation // inferred from electronic annotation /// 0007169 // transmembrane receptor protein tyrosine kinase signaling pathway // inferred from electronic annotation /// 0016310 // phosphorylation // inferred from sequence or structural similarity /// 0016310 // phosphorylation // inferred from electronic annotation /// 0031290 // retinal ganglion cell axon guidance // …	0005887 // integral to plasma membrane // inferred from electronic annotation /// 0016020 // membrane // inferred from electronic annotation /// 0016021 // integral to membrane // inferred from electronic annotation /// 0030425 // dendrite // inferred from electronic annotation /// 0031594 // neuromuscular junction // inferred from electronic annotation /// 0043025 // neuronal cell body // inferr…	0000166 // nucleotide binding // inferred from electronic annotation /// 0004672 // protein kinase activity // inferred from electronic annotation /// 0004713 // protein tyrosine kinase activity // inferred from sequence or structural similarity /// 0004713 // protein tyrosine kinase activity // inferred from electronic annotation /// 0004714 // transmembrane receptor protein tyrosine kinase acti…
EPHB2	EPH receptor B2	EPHB2	chr1p36.1-p35	0000902 // cell morphogenesis // inferred from electronic annotation /// 0006468 // protein phosphorylation // traceable author statement /// 0006468 // protein phosphorylation // inferred from electronic annotation /// 0007169 // transmembrane receptor protein tyrosine kinase signaling pathway // inferred from electronic annotation /// 0007399 // nervous system development // traceable author st…	0005887 // integral to plasma membrane // inferred from electronic annotation /// 0016020 // membrane // inferred from electronic annotation /// 0016021 // integral to membrane // traceable author statement /// 0016021 // integral to membrane // inferred from electronic annotation /// 0043025 // neuronal cell body // inferred from electronic annotation	0000166 // nucleotide binding // inferred from electronic annotation /// 0004672 // protein kinase activity // inferred from electronic annotation /// 0004713 // protein tyrosine kinase activity // inferred from sequence or structural similarity /// 0004713 // protein tyrosine kinase activity // inferred from electronic annotation /// 0004714 // transmembrane receptor protein tyrosine kinase acti…
EPHB3	EPH receptor B3	EPHB3	chr3q21-qter	0006468 // protein phosphorylation // inferred from electronic annotation /// 0007165 // signal transduction // traceable author statement /// 0007169 // transmembrane receptor protein tyrosine kinase signaling pathway // inferred from electronic annotation /// 0007411 // axon guidance // inferred from electronic annotation /// 0021952 // central nervous system projection neuron axonogenesis // i…	0005887 // integral to plasma membrane // inferred from electronic annotation /// 0005887 // integral to plasma membrane // traceable author statement /// 0016020 // membrane // inferred from electronic annotation /// 0016021 // integral to membrane // inferred from electronic annotation	0000166 // nucleotide binding // inferred from electronic annotation /// 0004672 // protein kinase activity // inferred from electronic annotation /// 0004713 // protein tyrosine kinase activity // inferred from electronic annotation /// 0004714 // transmembrane receptor protein tyrosine kinase activity // traceable author statement /// 0004714 // transmembrane receptor protein tyrosine kinase ac…
Erbb1	epidermal growth factor receptor	EGFR	chr7p12	0000186 // activation of MAPKK activity // inferred from electronic annotation /// 0000902 // cell morphogenesis // inferred from electronic annotation /// 0001503 // ossification // non-traceable author statement /// 0001892 // embryonic placenta development // inferred from electronic annotation /// 0001942 // hair follicle development // inferred from electronic annotation /// 0006412 // trans…	0005576 // extracellular region // inferred from electronic annotation /// 0005615 // extracellular space // non-traceable author statement /// 0005622 // intracellular // inferred from electronic annotation /// 0005634 // nucleus // inferred from direct assay /// 0005634 // nucleus // inferred from electronic annotation /// 0005737 // cytoplasm // inferred from direct assay /// 0005768 // endoso…	0000166 // nucleotide binding // inferred from electronic annotation /// 0003690 // double-stranded DNA binding // non-traceable author statement /// 0004672 // protein kinase activity // inferred from electronic annotation /// 0004710 // MAP/ERK kinase kinase activity // non-traceable author statement /// 0004713 // protein tyrosine kinase activity // inferred from direct assay /// 0004713 // pr…
Erbb2	v-erb-b2 erythroblastic leukemia viral oncogene homolog 2, neuro/glioblastoma derived oncogene homolog (avian)	ERBB2	chr17q11.2-q12|17q21.1	0001889 // liver development // inferred from electronic annotation /// 0006350 // transcription // inferred from electronic annotation /// 0006468 // protein phosphorylation // traceable author statement /// 0006468 // protein phosphorylation // inferred from electronic annotation /// 0007165 // signal transduction // inferred from direct assay /// 0007166 // cell surface receptor linked signali…	0005576 // extracellular region // inferred from direct assay /// 0005634 // nucleus // inferred from electronic annotation /// 0005737 // cytoplasm // inferred from electronic annotation /// 0005886 // plasma membrane // non-traceable author statement /// 0005886 // plasma membrane // inferred from electronic annotation /// 0005902 // microvillus // inferred from electronic annotation /// 000992…	0000166 // nucleotide binding // inferred from electronic annotation /// 0001948 // glycoprotein binding // inferred from electronic annotation /// 0003677 // DNA binding // inferred from electronic annotation /// 0004672 // protein kinase activity // inferred from electronic annotation /// 0004713 // protein tyrosine kinase activity // inferred from direct assay /// 0004713 // protein tyrosine k…
Erbb3	v-erb-b2 erythroblastic leukemia viral oncogene homolog 3 (avian)	ERBB3	chr12q13	0006468 // protein phosphorylation // inferred from electronic annotation /// 0007162 // negative regulation of cell adhesion // inferred from direct assay /// 0007165 // signal transduction // inferred from direct assay /// 0007169 // transmembrane receptor protein tyrosine kinase signaling pathway // inferred from sequence or structural similarity /// 0007169 // transmembrane receptor protein t…	0005576 // extracellular region // inferred from electronic annotation /// 0005615 // extracellular space // inferred from direct assay /// 0005634 // nucleus // inferred from electronic annotation /// 0005886 // plasma membrane // traceable author statement /// 0005886 // plasma membrane // inferred from electronic annotation /// 0005887 // integral to plasma membrane // traceable author stateme…	0000166 // nucleotide binding // inferred from electronic annotation /// 0004672 // protein kinase activity // inferred from electronic annotation /// 0004713 // protein tyrosine kinase activity // inferred from direct assay /// 0004713 // protein tyrosine kinase activity // inferred from electronic annotation /// 0004713 // protein tyrosine kinase activity // inferred from genetic interaction //…
Erbb4	v-erb-a erythroblastic leukemia viral oncogene homolog 4 (avian)	ERBB4	chr2q33.3-q34	0006350 // transcription // inferred from electronic annotation /// 0006468 // protein phosphorylation // inferred from electronic annotation /// 0007165 // signal transduction // inferred from direct assay /// 0007169 // transmembrane receptor protein tyrosine kinase signaling pathway // inferred from electronic annotation /// 0007399 // nervous system development // inferred from electronic ann…	0005634 // nucleus // inferred from electronic annotation /// 0005737 // cytoplasm // inferred from electronic annotation /// 0005886 // plasma membrane // inferred from electronic annotation /// 0005901 // caveola // inferred from electronic annotation /// 0014069 // postsynaptic density // inferred from electronic annotation /// 0016020 // membrane // inferred from electronic annotation /// 001…	0000166 // nucleotide binding // inferred from electronic annotation /// 0004672 // protein kinase activity // inferred from electronic annotation /// 0004713 // protein tyrosine kinase activity // inferred from electronic annotation /// 0004714 // transmembrane receptor protein tyrosine kinase activity // inferred from electronic annotation /// 0004714 // transmembrane receptor protein tyrosine …
EREG	epiregulin	EREG	chr4q13.3	0001525 // angiogenesis // inferred from electronic annotation /// 0001550 // ovarian cumulus expansion // inferred from sequence or structural similarity /// 0001550 // ovarian cumulus expansion // inferred from electronic annotation /// 0001556 // oocyte maturation // inferred from sequence or structural similarity /// 0001556 // oocyte maturation // inferred from electronic annotation /// 0001…	0005576 // extracellular region // inferred from electronic annotation /// 0005615 // extracellular space // inferred from direct assay /// 0005615 // extracellular space // inferred from electronic annotation /// 0005886 // plasma membrane // inferred from electronic annotation /// 0005887 // integral to plasma membrane // traceable author statement /// 0016020 // membrane // inferred from elect…	0005154 // epidermal growth factor receptor binding // inferred from sequence or structural similarity /// 0005154 // epidermal growth factor receptor binding // traceable author statement /// 0005154 // epidermal growth factor receptor binding // inferred from electronic annotation /// 0005515 // protein binding // inferred from physical interaction /// 0008083 // growth factor activity // infer…
ESRRB	estrogen-related receptor beta	ESRRB	chr14q24.3	0001701 // in utero embryonic development // inferred from electronic annotation /// 0001831 // trophectodermal cellular morphogenesis // inferred from electronic annotation /// 0001834 // trophectodermal cell proliferation // inferred from electronic annotation /// 0001892 // embryonic placenta development // inferred from electronic annotation /// 0006350 // transcription // inferred from elect…	0005634 // nucleus // inferred from electronic annotation	0003677 // DNA binding // inferred from electronic annotation /// 0003700 // sequence-specific DNA binding transcription factor activity // inferred from electronic annotation /// 0003707 // steroid hormone receptor activity // inferred from electronic annotation /// 0004872 // receptor activity // inferred from electronic annotation /// 0004879 // ligand-dependent nuclear receptor activity // tr…
EZH2	enhancer of zeste homolog 2 (Drosophila)	EZH2	chr7q35-q36	0006325 // chromatin organization // traceable author statement /// 0006350 // transcription // inferred from electronic annotation /// 0006355 // regulation of transcription, DNA-dependent // traceable author statement /// 0016568 // chromatin modification // inferred from electronic annotation /// 0016571 // histone methylation // inferred from electronic annotation /// 0045449 // regulation of…	0005634 // nucleus // inferred from electronic annotation /// 0035098 // ESC/E(Z) complex // inferred from direct assay /// 0035098 // ESC/E(Z) complex // inferred from electronic annotation /// 0045120 // pronucleus // inferred from electronic annotation	0003677 // DNA binding // inferred from electronic annotation /// 0003677 // DNA binding // traceable author statement /// 0003682 // chromatin binding // inferred from electronic annotation /// 0005515 // protein binding // inferred from physical interaction /// 0005515 // protein binding // inferred from electronic annotation /// 0008168 // methyltransferase activity // inferred from electronic…
FABP7	fatty acid binding protein 7, brain	FABP7	chr6q22-q23	0001964 // startle response // inferred from electronic annotation /// 0006810 // transport // inferred from electronic annotation /// 0007399 // nervous system development // traceable author statement /// 0008285 // negative regulation of cell proliferation // traceable author statement /// 0021846 // cell proliferation in forebrain // inferred from electronic annotation /// 0022008 // neurogen…	0005634 // nucleus // inferred from electronic annotation /// 0005737 // cytoplasm // inferred from electronic annotation /// 0042995 // cell projection // inferred from electronic annotation /// 0043025 // neuronal cell body // inferred from electronic annotation	0005215 // transporter activity // inferred from electronic annotation /// 0005488 // binding // inferred from electronic annotation /// 0008289 // lipid binding // inferred from electronic annotation /// 0008289 // lipid binding // traceable author statement
FGF2	fibroblast growth factor 2 (basic)	FGF2	chr4q26	0000186 // activation of MAPKK activity // inferred from electronic annotation /// 0000187 // activation of MAPK activity // traceable author statement /// 0000189 // nuclear translocation of MAPK // inferred from electronic annotation /// 0001525 // angiogenesis // inferred from electronic annotation /// 0001658 // branching involved in ureteric bud morphogenesis // inferred from direct assay //…	0005576 // extracellular region // not recorded /// 0005576 // extracellular region // traceable author statement /// 0005615 // extracellular space // inferred from electronic annotation /// 0005615 // extracellular space // traceable author statement /// 0005634 // nucleus // inferred from electronic annotation /// 0005737 // cytoplasm // inferred from electronic annotation /// 0005739 // mitoc…	0005104 // fibroblast growth factor receptor binding // inferred from physical interaction /// 0005104 // fibroblast growth factor receptor binding // inferred from electronic annotation /// 0005245 // voltage-gated calcium channel activity // inferred from electronic annotation /// 0005515 // protein binding // inferred from physical interaction /// 0005515 // protein binding // inferred from el…
FN1	fibronectin 1	FN1	chr2q34	0001525 // angiogenesis // inferred from electronic annotation /// 0006916 // anti-apoptosis // inferred from electronic annotation /// 0006953 // acute-phase response // inferred from electronic annotation /// 0007044 // cell-substrate junction assembly // inferred from electronic annotation /// 0007155 // cell adhesion // non-traceable author statement /// 0007155 // cell adhesion // inferred f…	0005576 // extracellular region // not recorded /// 0005576 // extracellular region // non-traceable author statement /// 0005576 // extracellular region // inferred from electronic annotation /// 0005577 // fibrinogen complex // inferred from direct assay /// 0005578 // proteinaceous extracellular matrix // non-traceable author statement /// 0005578 // proteinaceous extracellular matrix // infer…	0002020 // protease binding // inferred from electronic annotation /// 0005201 // extracellular matrix structural constituent // non-traceable author statement /// 0005515 // protein binding // inferred from physical interaction /// 0005515 // protein binding // inferred from electronic annotation /// 0005518 // collagen binding // non-traceable author statement /// 0008201 // heparin binding // …
FOS	FBJ murine osteosarcoma viral oncogene homolog	FOS	chr14q24.3	0001661 // conditioned taste aversion // inferred from electronic annotation /// 0006306 // DNA methylation // traceable author statement /// 0006355 // regulation of transcription, DNA-dependent // inferred from electronic annotation /// 0006357 // regulation of transcription from RNA polymerase II promoter // traceable author statement /// 0006366 // transcription from RNA polymerase II promote…	0005624 // membrane fraction // inferred from electronic annotation /// 0005634 // nucleus // inferred from direct assay /// 0005634 // nucleus // inferred from electronic annotation /// 0005634 // nucleus // traceable author statement /// 0005667 // transcription factor complex // inferred from electronic annotation /// 0005730 // nucleolus // inferred from direct assay /// 0019717 // synaptosom…	0003677 // DNA binding // inferred from electronic annotation /// 0003690 // double-stranded DNA binding // inferred from electronic annotation /// 0003700 // sequence-specific DNA binding transcription factor activity // inferred from direct assay /// 0003700 // sequence-specific DNA binding transcription factor activity // inferred from electronic annotation /// 0003704 // specific RNA polymera…
FOXA2	forkhead box A2	FOXA2	chr20p11	0001701 // in utero embryonic development // inferred from sequence or structural similarity /// 0001701 // in utero embryonic development // inferred from electronic annotation /// 0001705 // ectoderm formation // inferred from sequence or structural similarity /// 0001705 // ectoderm formation // inferred from electronic annotation /// 0006350 // transcription // inferred from electronic annota…	0005634 // nucleus // inferred by curator /// 0005634 // nucleus // inferred from direct assay /// 0005634 // nucleus // inferred from electronic annotation /// 0005667 // transcription factor complex // inferred from sequence or structural similarity /// 0005737 // cytoplasm // inferred from electronic annotation /// 0044464 // cell part // inferred from electronic annotation	0003677 // DNA binding // inferred from direct assay /// 0003677 // DNA binding // inferred from electronic annotation /// 0003690 // double-stranded DNA binding // inferred from sequence or structural similarity /// 0003690 // double-stranded DNA binding // inferred from electronic annotation /// 0003700 // sequence-specific DNA binding transcription factor activity // inferred from direct assay…
FOXC2	Forkhead box C2 (MFH-1, mesenchyme forkhead 1)	FOXC2	chr16q22-q24	0001501 // skeletal system development // inferred from electronic annotation /// 0001503 // ossification // inferred from sequence or structural similarity /// 0001503 // ossification // inferred from electronic annotation /// 0001568 // blood vessel development // inferred from electronic annotation /// 0001569 // patterning of blood vessels // inferred from sequence or structural similarity //…	0005634 // nucleus // inferred by curator /// 0005634 // nucleus // inferred from direct assay /// 0005634 // nucleus // inferred from electronic annotation /// 0005667 // transcription factor complex // inferred from sequence or structural similarity	0003677 // DNA binding // inferred from electronic annotation /// 0003690 // double-stranded DNA binding // inferred from sequence or structural similarity /// 0003700 // sequence-specific DNA binding transcription factor activity // inferred from direct assay /// 0003700 // sequence-specific DNA binding transcription factor activity // inferred from electronic annotation /// 0003704 // specific …
FOXD3	forkhead box D3	FOXD3	chr1p31.3	0000122 // negative regulation of transcription from RNA polymerase II promoter // inferred from sequence or structural similarity /// 0000122 // negative regulation of transcription from RNA polymerase II promoter // inferred from electronic annotation /// 0001658 // branching involved in ureteric bud morphogenesis // inferred from sequence or structural similarity /// 0001701 // in utero embryo…	0005634 // nucleus // inferred from electronic annotation /// 0005667 // transcription factor complex // inferred from sequence or structural similarity	0003677 // DNA binding // inferred from electronic annotation /// 0003690 // double-stranded DNA binding // inferred from sequence or structural similarity /// 0003690 // double-stranded DNA binding // inferred from electronic annotation /// 0003700 // sequence-specific DNA binding transcription factor activity // inferred from sequence or structural similarity /// 0003700 // sequence-specific DN…
FOXE1	forkhead box E1 (thyroid transcription factor 2)	FOXE1	chr9q22	0000122 // negative regulation of transcription from RNA polymerase II promoter // inferred from sequence or structural similarity /// 0000122 // negative regulation of transcription from RNA polymerase II promoter // non-traceable author statement /// 0000122 // negative regulation of transcription from RNA polymerase II promoter // inferred from electronic annotation /// 0002089 // lens morphog…	0005634 // nucleus // inferred from direct assay /// 0005634 // nucleus // inferred from electronic annotation /// 0005667 // transcription factor complex // inferred from sequence or structural similarity	0003677 // DNA binding // inferred from direct assay /// 0003677 // DNA binding // inferred from electronic annotation /// 0003690 // double-stranded DNA binding // inferred from sequence or structural similarity /// 0003690 // double-stranded DNA binding // inferred from electronic annotation /// 0003700 // sequence-specific DNA binding transcription factor activity // inferred from direct assay…
FOXM1	forkhead box M1	FOXM1	chr12p13	0001558 // regulation of cell growth // traceable author statement /// 0001570 // vasculogenesis // inferred from sequence or structural similarity /// 0001889 // liver development // inferred from sequence or structural similarity /// 0006350 // transcription // inferred from electronic annotation /// 0006355 // regulation of transcription, DNA-dependent // inferred from electronic annotation //…	0005634 // nucleus // inferred from electronic annotation /// 0005667 // transcription factor complex // inferred from sequence or structural similarity	0003677 // DNA binding // inferred from direct assay /// 0003677 // DNA binding // traceable author statement /// 0003677 // DNA binding // inferred from electronic annotation /// 0003690 // double-stranded DNA binding // inferred from sequence or structural similarity /// 0003700 // sequence-specific DNA binding transcription factor activity // inferred from direct assay /// 0003700 // sequence-…
FRAP1/MTOR	mechanistic target of rapamycin (serine/threonine kinase)	MTOR	chr1p36.2	0001938 // positive regulation of endothelial cell proliferation // inferred from electronic annotation /// 0005979 // regulation of glycogen biosynthetic process // inferred from electronic annotation /// 0006109 // regulation of carbohydrate metabolic process // inferred from electronic annotation /// 0006468 // protein phosphorylation // inferred from direct assay /// 0006468 // protein phosph…	0000139 // Golgi membrane // inferred from electronic annotation /// 0005625 // soluble fraction // inferred from electronic annotation /// 0005634 // nucleus // inferred from electronic annotation /// 0005737 // cytoplasm // inferred from direct assay /// 0005739 // mitochondrion // inferred from electronic annotation /// 0005741 // mitochondrial outer membrane // inferred from electronic annota…	0000166 // nucleotide binding // inferred from electronic annotation /// 0004674 // protein serine/threonine kinase activity // not recorded /// 0004674 // protein serine/threonine kinase activity // inferred from direct assay /// 0004674 // protein serine/threonine kinase activity // inferred from electronic annotation /// 0005488 // binding // inferred from electronic annotation /// 0005515 // …
FST	follistatin	FST	chr5q11.2	0000122 // negative regulation of transcription from RNA polymerase II promoter // inferred from direct assay /// 0002244 // hemopoietic progenitor cell differentiation // inferred from direct assay /// 0007276 // gamete generation // inferred from electronic annotation /// 0007389 // pattern specification process // inferred from electronic annotation /// 0008585 // female gonad development // i…	0005576 // extracellular region // non-traceable author statement /// 0005576 // extracellular region // inferred from electronic annotation	0004871 // signal transducer activity // non-traceable author statement /// 0005488 // binding // inferred from electronic annotation /// 0005515 // protein binding // inferred from physical interaction /// 0043395 // heparan sulfate proteoglycan binding // inferred from electronic annotation /// 0048185 // activin binding // inferred from physical interaction
FZD1	frizzled homolog 1 (Drosophila)	FZD1	chr7q21	0001934 // positive regulation of protein phosphorylation // inferred from electronic annotation /// 0007165 // signal transduction // inferred from electronic annotation /// 0007166 // cell surface receptor linked signaling pathway // inferred from electronic annotation /// 0007186 // G-protein coupled receptor protein signaling pathway // inferred from electronic annotation /// 0007267 // cell-…	0016020 // membrane // inferred from electronic annotation /// 0016021 // integral to membrane // inferred from electronic annotation	0004871 // signal transducer activity // inferred from electronic annotation /// 0004872 // receptor activity // inferred from electronic annotation /// 0004888 // transmembrane receptor activity // inferred from electronic annotation /// 0004930 // G-protein coupled receptor activity // inferred from electronic annotation /// 0005102 // receptor binding // inferred from physical interaction /// …
FZD10	frizzled homolog 10 (Drosophila)	FZD10	chr12q24.33	0007165 // signal transduction // inferred from electronic annotation /// 0007166 // cell surface receptor linked signaling pathway // inferred from electronic annotation /// 0007186 // G-protein coupled receptor protein signaling pathway // inferred from electronic annotation /// 0007275 // multicellular organismal development // inferred from electronic annotation /// 0016055 // Wnt receptor si…	0005737 // cytoplasm // inferred from direct assay /// 0005887 // integral to plasma membrane // traceable author statement /// 0009986 // cell surface // inferred from direct assay /// 0016020 // membrane // inferred from electronic annotation /// 0016021 // integral to membrane // inferred from electronic annotation	0004871 // signal transducer activity // inferred from electronic annotation /// 0004872 // receptor activity // inferred from electronic annotation /// 0004888 // transmembrane receptor activity // inferred from electronic annotation /// 0004930 // G-protein coupled receptor activity // inferred from electronic annotation /// 0005515 // protein binding // inferred from physical interaction /// 0…
FZD2	frizzled homolog 2 (Drosophila)	FZD2	chr17q21.1	0007165 // signal transduction // inferred from electronic annotation /// 0007166 // cell surface receptor linked signaling pathway // inferred from electronic annotation /// 0007186 // G-protein coupled receptor protein signaling pathway // inferred from electronic annotation /// 0007199 // G-protein signaling, coupled to cGMP nucleotide second messenger // inferred from electronic annotation //…	0005737 // cytoplasm // inferred from direct assay /// 0005886 // plasma membrane // inferred from direct assay /// 0016020 // membrane // inferred from electronic annotation /// 0016021 // integral to membrane // inferred from electronic annotation	0004871 // signal transducer activity // inferred from electronic annotation /// 0004872 // receptor activity // inferred from electronic annotation /// 0004888 // transmembrane receptor activity // inferred from electronic annotation /// 0004930 // G-protein coupled receptor activity // inferred from electronic annotation /// 0005515 // protein binding // inferred from electronic annotation /// …
FZD3	frizzled homolog 3 (Drosophila)	FZD3	chr8p21	0001736 // establishment of planar polarity // inferred from electronic annotation /// 0001843 // neural tube closure // inferred from electronic annotation /// 0007165 // signal transduction // inferred from electronic annotation /// 0007166 // cell surface receptor linked signaling pathway // inferred from electronic annotation /// 0007186 // G-protein coupled receptor protein signaling pathway…	0005737 // cytoplasm // inferred from direct assay /// 0005886 // plasma membrane // inferred from direct assay /// 0016020 // membrane // inferred from electronic annotation /// 0016021 // integral to membrane // inferred from electronic annotation /// 0045177 // apical part of cell // inferred from electronic annotation	0004871 // signal transducer activity // inferred from electronic annotation /// 0004872 // receptor activity // inferred from electronic annotation /// 0004888 // transmembrane receptor activity // inferred from electronic annotation /// 0004930 // G-protein coupled receptor activity // inferred from electronic annotation /// 0005515 // protein binding // inferred from physical interaction /// 0…
FZD4	frizzled homolog 4 (Drosophila)	FZD4	chr11q14.2	0007165 // signal transduction // inferred from electronic annotation /// 0007166 // cell surface receptor linked signaling pathway // inferred from direct assay /// 0007166 // cell surface receptor linked signaling pathway // inferred from electronic annotation /// 0007186 // G-protein coupled receptor protein signaling pathway // inferred from electronic annotation /// 0007223 // Wnt receptor s…	0005886 // plasma membrane // inferred from direct assay /// 0005887 // integral to plasma membrane // inferred by curator /// 0016020 // membrane // inferred from electronic annotation /// 0016021 // integral to membrane // inferred from electronic annotation	0004871 // signal transducer activity // inferred from electronic annotation /// 0004872 // receptor activity // inferred from electronic annotation /// 0004888 // transmembrane receptor activity // inferred from electronic annotation /// 0004930 // G-protein coupled receptor activity // inferred from electronic annotation /// 0005515 // protein binding // inferred from physical interaction /// 0…
FZD5	frizzled homolog 5 (Drosophila)	FZD5	chr2q33.3	0001525 // angiogenesis // inferred from electronic annotation /// 0007165 // signal transduction // inferred from electronic annotation /// 0007166 // cell surface receptor linked signaling pathway // inferred from electronic annotation /// 0007186 // G-protein coupled receptor protein signaling pathway // inferred from electronic annotation /// 0007275 // multicellular organismal development //…	0000139 // Golgi membrane // inferred from electronic annotation /// 0005794 // Golgi apparatus // inferred from electronic annotation /// 0005886 // plasma membrane // inferred from electronic annotation /// 0016020 // membrane // inferred from electronic annotation /// 0016021 // integral to membrane // inferred from electronic annotation	0004871 // signal transducer activity // inferred from electronic annotation /// 0004872 // receptor activity // inferred from electronic annotation /// 0004888 // transmembrane receptor activity // inferred from electronic annotation /// 0004930 // G-protein coupled receptor activity // inferred from electronic annotation /// 0005515 // protein binding // inferred from physical interaction /// 0…
FZD6	frizzled homolog 6 (Drosophila)	FZD6	chr8q22.3-q23.1	0001736 // establishment of planar polarity // inferred from electronic annotation /// 0001843 // neural tube closure // inferred from electronic annotation /// 0007165 // signal transduction // inferred from electronic annotation /// 0007166 // cell surface receptor linked signaling pathway // inferred from electronic annotation /// 0007186 // G-protein coupled receptor protein signaling pathway…	0005886 // plasma membrane // inferred from direct assay /// 0005887 // integral to plasma membrane // inferred from sequence or structural similarity /// 0016020 // membrane // inferred from electronic annotation /// 0016021 // integral to membrane // inferred from electronic annotation /// 0016327 // apicolateral plasma membrane // inferred from electronic annotation /// 0045177 // apical part …	0004871 // signal transducer activity // inferred from electronic annotation /// 0004872 // receptor activity // inferred from electronic annotation /// 0004888 // transmembrane receptor activity // inferred from electronic annotation /// 0004930 // G-protein coupled receptor activity // inferred from electronic annotation /// 0005515 // protein binding // inferred from physical interaction /// 0…
FZD7	frizzled homolog 7 (Drosophila)	FZD7	chr2q33	0007165 // signal transduction // inferred from electronic annotation /// 0007166 // cell surface receptor linked signaling pathway // inferred from electronic annotation /// 0007186 // G-protein coupled receptor protein signaling pathway // inferred from electronic annotation /// 0007275 // multicellular organismal development // inferred from electronic annotation /// 0010812 // negative regula…	0005886 // plasma membrane // inferred from direct assay /// 0016020 // membrane // inferred from electronic annotation /// 0016021 // integral to membrane // traceable author statement /// 0016021 // integral to membrane // inferred from electronic annotation	0004871 // signal transducer activity // inferred from electronic annotation /// 0004872 // receptor activity // inferred from electronic annotation /// 0004888 // transmembrane receptor activity // inferred from electronic annotation /// 0004930 // G-protein coupled receptor activity // inferred from electronic annotation /// 0017147 // Wnt-protein binding // inferred from physical interaction /…
FZD8	frizzled homolog 8 (Drosophila)	FZD8	chr10p11.21	0001934 // positive regulation of protein phosphorylation // inferred from electronic annotation /// 0007165 // signal transduction // inferred from electronic annotation /// 0007166 // cell surface receptor linked signaling pathway // inferred from electronic annotation /// 0007186 // G-protein coupled receptor protein signaling pathway // inferred from electronic annotation /// 0007275 // multi…	0005794 // Golgi apparatus // inferred from electronic annotation /// 0016020 // membrane // inferred from electronic annotation /// 0016021 // integral to membrane // traceable author statement /// 0016021 // integral to membrane // inferred from electronic annotation	0004871 // signal transducer activity // inferred from electronic annotation /// 0004872 // receptor activity // inferred from electronic annotation /// 0004888 // transmembrane receptor activity // inferred from electronic annotation /// 0004930 // G-protein coupled receptor activity // inferred from electronic annotation /// 0005515 // protein binding // inferred from electronic annotation /// …
FZD9	frizzled homolog 9 (Drosophila)	FZD9	chr7q11.23	0007165 // signal transduction // inferred from electronic annotation /// 0007166 // cell surface receptor linked signaling pathway // inferred from electronic annotation /// 0007186 // G-protein coupled receptor protein signaling pathway // inferred from electronic annotation /// 0007275 // multicellular organismal development // inferred from electronic annotation /// 0007399 // nervous system …	0005737 // cytoplasm // inferred from direct assay /// 0005886 // plasma membrane // inferred from direct assay /// 0005886 // plasma membrane // inferred from electronic annotation /// 0005886 // plasma membrane // traceable author statement /// 0016020 // membrane // inferred from electronic annotation /// 0016021 // integral to membrane // inferred from electronic annotation /// 0016021 // int…	0004871 // signal transducer activity // inferred from electronic annotation /// 0004872 // receptor activity // inferred from electronic annotation /// 0004888 // transmembrane receptor activity // inferred from electronic annotation /// 0004930 // G-protein coupled receptor activity // inferred from electronic annotation /// 0017147 // Wnt-protein binding // inferred from physical interaction /…
GAD1	glutamate decarboxylase 1 (brain, 67kDa)	GAD1	chr2q31	0006538 // glutamate catabolic process // traceable author statement /// 0006540 // glutamate decarboxylation to succinate // traceable author statement /// 0006540 // glutamate decarboxylation to succinate // inferred from electronic annotation /// 0007268 // synaptic transmission // traceable author statement /// 0018352 // protein-pyridoxal-5-phosphate linkage // traceable author statement ///…	0000139 // Golgi membrane // inferred from electronic annotation /// 0005622 // intracellular // inferred from direct assay /// 0005622 // intracellular // inferred from sequence or structural similarity /// 0005737 // cytoplasm // inferred from electronic annotation /// 0005739 // mitochondrion // inferred from electronic annotation /// 0005794 // Golgi apparatus // inferred from electronic anno…	0003824 // catalytic activity // inferred from electronic annotation /// 0004351 // glutamate decarboxylase activity // inferred from direct assay /// 0004351 // glutamate decarboxylase activity // inferred from electronic annotation /// 0004351 // glutamate decarboxylase activity // inferred from sequence or structural similarity /// 0005515 // protein binding // inferred from physical interacti…
GAD2	glutamate decarboxylase 2 (pancreatic islets and brain, 65kDa)	GAD2	chr10p11.23	0006540 // glutamate decarboxylation to succinate // inferred from electronic annotation /// 0006540 // glutamate decarboxylation to succinate // traceable author statement /// 0007268 // synaptic transmission // traceable author statement /// 0019752 // carboxylic acid metabolic process // inferred from electronic annotation /// 0042136 // neurotransmitter biosynthetic process // inferred from e…	0000139 // Golgi membrane // inferred from electronic annotation /// 0005737 // cytoplasm // inferred from electronic annotation /// 0005794 // Golgi apparatus // inferred from electronic annotation /// 0005829 // cytosol // inferred from electronic annotation /// 0005886 // plasma membrane // inferred from electronic annotation /// 0016020 // membrane // inferred from electronic annotation /// 0…	0003824 // catalytic activity // inferred from electronic annotation /// 0004351 // glutamate decarboxylase activity // inferred from electronic annotation /// 0005515 // protein binding // inferred from physical interaction /// 0016829 // lyase activity // inferred from electronic annotation /// 0016831 // carboxy-lyase activity // inferred from electronic annotation /// 0030170 // pyridoxal pho…
GAS1	Growth arrest-specific 1	GAS1	chr9q21.3-q22	0002053 // positive regulation of mesenchymal cell proliferation // inferred from electronic annotation /// 0007049 // cell cycle // inferred from electronic annotation /// 0007050 // cell cycle arrest // inferred from electronic annotation /// 0007050 // cell cycle arrest // traceable author statement /// 0007411 // axon guidance // inferred from electronic annotation /// 0008284 // positive reg…	0005886 // plasma membrane // inferred from electronic annotation /// 0016020 // membrane // inferred from electronic annotation /// 0031225 // anchored to membrane // inferred from electronic annotation /// 0046658 // anchored to plasma membrane // inferred from sequence or structural similarity	0005515 // protein binding // inferred from electronic annotation
GFAP	glial fibrillary acidic protein	GFAP	chr17q21	0009611 // response to wounding // inferred from electronic annotation /// 0045103 // intermediate filament-based process // inferred from electronic annotation	0005622 // intracellular // inferred from electronic annotation /// 0005624 // membrane fraction // inferred from electronic annotation /// 0005737 // cytoplasm // inferred from electronic annotation /// 0005882 // intermediate filament // inferred from electronic annotation /// 0005882 // intermediate filament // traceable author statement /// 0044464 // cell part // inferred from electronic ann…	0005198 // structural molecule activity // inferred from electronic annotation /// 0005200 // structural constituent of cytoskeleton // traceable author statement /// 0005200 // structural constituent of cytoskeleton // inferred from electronic annotation /// 0005515 // protein binding // inferred from electronic annotation
GLI1	GLI family zinc finger 1	GLI1	chr12q13.2-q13.3	0001649 // osteoblast differentiation // inferred from direct assay /// 0006350 // transcription // inferred from electronic annotation /// 0007224 // smoothened signaling pathway // inferred from electronic annotation /// 0007275 // multicellular organismal development // inferred from electronic annotation /// 0007283 // spermatogenesis // inferred from electronic annotation /// 0007418 // vent…	0005622 // intracellular // inferred from electronic annotation /// 0005634 // nucleus // inferred from direct assay /// 0005634 // nucleus // inferred from electronic annotation /// 0005737 // cytoplasm // inferred from direct assay /// 0005737 // cytoplasm // inferred from electronic annotation /// 0005829 // cytosol // inferred from direct assay /// 0005929 // cilium // inferred from electroni…	0003676 // nucleic acid binding // inferred from electronic annotation /// 0003677 // DNA binding // inferred from direct assay /// 0003677 // DNA binding // inferred from electronic annotation /// 0003682 // chromatin binding // inferred from electronic annotation /// 0003705 // sequence-specific enhancer binding RNA polymerase II transcription factor activity // inferred from electronic annotat…
GLI2	GLI family zinc finger 2	GLI2	chr2q14	0000122 // negative regulation of transcription from RNA polymerase II promoter // inferred from mutant phenotype /// 0000122 // negative regulation of transcription from RNA polymerase II promoter // inferred from electronic annotation /// 0001501 // skeletal system development // inferred from sequence or structural similarity /// 0001501 // skeletal system development // inferred from electron…	0005622 // intracellular // inferred from electronic annotation /// 0005624 // membrane fraction // inferred from electronic annotation /// 0005634 // nucleus // inferred from direct assay /// 0005634 // nucleus // inferred from electronic annotation /// 0005737 // cytoplasm // inferred from electronic annotation /// 0005929 // cilium // inferred from electronic annotation /// 0031512 // motile p…	0003676 // nucleic acid binding // inferred from electronic annotation /// 0003677 // DNA binding // inferred from electronic annotation /// 0003682 // chromatin binding // inferred from electronic annotation /// 0003700 // sequence-specific DNA binding transcription factor activity // inferred from direct assay /// 0003700 // sequence-specific DNA binding transcription factor activity // inferre…
GLI3	GLI family zinc finger 3	GLI3	chr7p13	0000122 // negative regulation of transcription from RNA polymerase II promoter // inferred from direct assay /// 0001656 // metanephros development // inferred from electronic annotation /// 0001658 // branching involved in ureteric bud morphogenesis // inferred from electronic annotation /// 0001701 // in utero embryonic development // inferred from electronic annotation /// 0001822 // kidney d…	0005622 // intracellular // inferred from electronic annotation /// 0005634 // nucleus // inferred from direct assay /// 0005634 // nucleus // inferred from electronic annotation /// 0005737 // cytoplasm // inferred from direct assay /// 0005737 // cytoplasm // inferred from electronic annotation /// 0005829 // cytosol // inferred from direct assay /// 0005929 // cilium // inferred from direct as…	0003676 // nucleic acid binding // inferred from electronic annotation /// 0003677 // DNA binding // inferred from electronic annotation /// 0003682 // chromatin binding // inferred from electronic annotation /// 0003700 // sequence-specific DNA binding transcription factor activity // inferred from direct assay /// 0005515 // protein binding // inferred from physical interaction /// 0005515 // p…
GLI4	GLI family zinc finger 4	GLI4	chr8q24.3	---	0005622 // intracellular // inferred from electronic annotation /// 0005634 // nucleus // non-traceable author statement /// 0005634 // nucleus // inferred from electronic annotation	0003676 // nucleic acid binding // inferred from electronic annotation /// 0003677 // DNA binding // inferred from electronic annotation /// 0008270 // zinc ion binding // inferred from electronic annotation /// 0046872 // metal ion binding // inferred from electronic annotation
GLIS1	GLIS family zinc finger 1	GLIS1	chr1p32.3	0000122 // negative regulation of transcription from RNA polymerase II promoter // inferred from sequence or structural similarity /// 0000122 // negative regulation of transcription from RNA polymerase II promoter // inferred from electronic annotation /// 0006350 // transcription // inferred from electronic annotation /// 0006357 // regulation of transcription from RNA polymerase II promoter //…	0005622 // intracellular // inferred from electronic annotation /// 0005634 // nucleus // inferred from direct assay /// 0005634 // nucleus // inferred from sequence or structural similarity /// 0005634 // nucleus // inferred from electronic annotation /// 0005730 // nucleolus // inferred from direct assay /// 0005737 // cytoplasm // inferred from direct assay	0003676 // nucleic acid binding // inferred from electronic annotation /// 0003677 // DNA binding // inferred from electronic annotation /// 0003704 // specific RNA polymerase II transcription factor activity // inferred from sequence or structural similarity /// 0003704 // specific RNA polymerase II transcription factor activity // inferred from electronic annotation /// 0008270 // zinc ion bind…
GLIS2	GLIS family zinc finger 2	GLIS2	chr16p13.3	0006350 // transcription // inferred from electronic annotation /// 0007275 // multicellular organismal development // inferred from electronic annotation /// 0007399 // nervous system development // inferred from electronic annotation /// 0016481 // negative regulation of transcription // inferred from sequence or structural similarity /// 0016481 // negative regulation of transcription // infer…	0005622 // intracellular // inferred from electronic annotation /// 0005634 // nucleus // inferred from electronic annotation /// 0005737 // cytoplasm // inferred from electronic annotation /// 0016607 // nuclear speck // inferred from sequence or structural similarity /// 0016607 // nuclear speck // inferred from electronic annotation	0003676 // nucleic acid binding // inferred from electronic annotation /// 0003677 // DNA binding // inferred from electronic annotation /// 0008270 // zinc ion binding // inferred from electronic annotation /// 0016563 // transcription activator activity // inferred from sequence or structural similarity /// 0016563 // transcription activator activity // inferred from electronic annotation /// 0…
GLUL	glutamate-ammonia ligase	GLUL	chr1q31	0006542 // glutamine biosynthetic process // inferred from electronic annotation /// 0006807 // nitrogen compound metabolic process // inferred from electronic annotation /// 0008283 // cell proliferation // inferred from direct assay /// 0009749 // response to glucose stimulus // inferred from electronic annotation	0005622 // intracellular // inferred from electronic annotation /// 0005737 // cytoplasm // inferred from direct assay /// 0005737 // cytoplasm // inferred from electronic annotation /// 0005739 // mitochondrion // inferred from electronic annotation /// 0005794 // Golgi apparatus // inferred from direct assay	0000166 // nucleotide binding // inferred from electronic annotation /// 0003824 // catalytic activity // inferred from electronic annotation /// 0004351 // glutamate decarboxylase activity // inferred from electronic annotation /// 0004356 // glutamate-ammonia ligase activity // inferred from electronic annotation /// 0005524 // ATP binding // inferred from electronic annotation /// 0016829 // l…
GNL3	guanine nucleotide binding protein-like 3 (nucleolar)	GNL3	chr3p21.1	0008283 // cell proliferation // inferred from electronic annotation /// 0042127 // regulation of cell proliferation // inferred from sequence or structural similarity /// 0042127 // regulation of cell proliferation // inferred from electronic annotation	0005622 // intracellular // inferred from electronic annotation /// 0005634 // nucleus // inferred from sequence or structural similarity /// 0005634 // nucleus // inferred from electronic annotation /// 0005654 // nucleoplasm // inferred from electronic annotation /// 0005730 // nucleolus // inferred from sequence or structural similarity /// 0005730 // nucleolus // inferred from electronic anno…	0000166 // nucleotide binding // inferred from electronic annotation /// 0005515 // protein binding // inferred from physical interaction /// 0005515 // protein binding // inferred from electronic annotation /// 0005525 // GTP binding // inferred from sequence or structural similarity /// 0005525 // GTP binding // inferred from electronic annotation
GPSM1	G-protein signaling modulator 1	GPSM1	chr9q34.3	0007165 // signal transduction // inferred from electronic annotation /// 0007275 // multicellular organismal development // inferred from electronic annotation /// 0007399 // nervous system development // inferred from electronic annotation /// 0008277 // regulation of G-protein coupled receptor protein signaling pathway // inferred from electronic annotation /// 0030154 // cell differentiation …	0000139 // Golgi membrane // inferred from electronic annotation /// 0005737 // cytoplasm // inferred from electronic annotation /// 0005783 // endoplasmic reticulum // inferred from electronic annotation /// 0005789 // endoplasmic reticulum membrane // inferred from electronic annotation /// 0005794 // Golgi apparatus // inferred from electronic annotation /// 0005829 // cytosol // inferred from…	0005096 // GTPase activator activity // inferred from electronic annotation /// 0005488 // binding // inferred from electronic annotation /// 0005515 // protein binding // inferred from electronic annotation
GPSM2	G-protein signaling modulator 2	GPSM2	chr1p13.3	0007165 // signal transduction // inferred from electronic annotation /// 0007186 // G-protein coupled receptor protein signaling pathway // traceable author statement	0005737 // cytoplasm // inferred from direct assay /// 0005737 // cytoplasm // inferred from electronic annotation /// 0005938 // cell cortex // inferred from electronic annotation	0005096 // GTPase activator activity // inferred from electronic annotation /// 0005488 // binding // inferred from electronic annotation /// 0005515 // protein binding // inferred from physical interaction /// 0042802 // identical protein binding // inferred from physical interaction
GSC	goosecoid homeobox	GSC	chr14q32.1	0000122 // negative regulation of transcription from RNA polymerase II promoter // inferred from electronic annotation /// 0006355 // regulation of transcription, DNA-dependent // inferred from electronic annotation /// 0007275 // multicellular organismal development // inferred from electronic annotation /// 0007369 // gastrulation // non-traceable author statement /// 0009653 // anatomical stru…	0005634 // nucleus // non-traceable author statement /// 0005634 // nucleus // inferred from electronic annotation /// 0005667 // transcription factor complex // inferred from electronic annotation	0003677 // DNA binding // non-traceable author statement /// 0003677 // DNA binding // inferred from electronic annotation /// 0003700 // sequence-specific DNA binding transcription factor activity // inferred from electronic annotation /// 0005515 // protein binding // inferred from electronic annotation /// 0030528 // transcription regulator activity // inferred from electronic annotation /// 0…
GSX2	GS homeobox 2	GSX2	chr4q12	0002087 // regulation of respiratory gaseous exchange by neurological system process // inferred from electronic annotation /// 0006350 // transcription // inferred from electronic annotation /// 0006355 // regulation of transcription, DNA-dependent // inferred from electronic annotation /// 0007275 // multicellular organismal development // inferred from electronic annotation /// 0007389 // patt…	0005634 // nucleus // inferred from electronic annotation	0003677 // DNA binding // inferred from electronic annotation /// 0003700 // sequence-specific DNA binding transcription factor activity // inferred from electronic annotation /// 0005515 // protein binding // inferred from physical interaction /// 0030528 // transcription regulator activity // inferred from electronic annotation /// 0043565 // sequence-specific DNA binding // inferred from elect…
H19	H19, imprinted maternally expressed transcript (non-protein coding)	H19	chr11p15.5	---	---	---
HES1	hairy and enhancer of split 1, (Drosophila)	HES1	chr3q28-q29	0000122 // negative regulation of transcription from RNA polymerase II promoter // inferred from electronic annotation /// 0001701 // in utero embryonic development // inferred from electronic annotation /// 0001889 // liver development // inferred from electronic annotation /// 0006350 // transcription // inferred from electronic annotation /// 0006355 // regulation of transcription, DNA-depende…	0005634 // nucleus // inferred from electronic annotation /// 0005737 // cytoplasm // inferred from electronic annotation	0003677 // DNA binding // inferred from electronic annotation /// 0003677 // DNA binding // traceable author statement /// 0003700 // sequence-specific DNA binding transcription factor activity // inferred from direct assay /// 0016564 // transcription repressor activity // inferred from electronic annotation /// 0030528 // transcription regulator activity // inferred from electronic annotation
HEY1	hairy/enhancer-of-split related with YRPW motif 1	HEY1	chr8q21	0001570 // vasculogenesis // inferred from electronic annotation /// 0006350 // transcription // inferred from electronic annotation /// 0006355 // regulation of transcription, DNA-dependent // inferred from electronic annotation /// 0007219 // Notch signaling pathway // inferred from electronic annotation /// 0007275 // multicellular organismal development // inferred from electronic annotation …	0005634 // nucleus // inferred from electronic annotation	0003677 // DNA binding // inferred from electronic annotation /// 0003677 // DNA binding // traceable author statement /// 0003700 // sequence-specific DNA binding transcription factor activity // traceable author statement /// 0005515 // protein binding // inferred from electronic annotation /// 0030528 // transcription regulator activity // inferred from electronic annotation
HEY2	hairy/enhancer-of-split related with YRPW motif 2	HEY2	chr6q21	0001570 // vasculogenesis // inferred from electronic annotation /// 0006350 // transcription // inferred from electronic annotation /// 0006355 // regulation of transcription, DNA-dependent // inferred from electronic annotation /// 0007219 // Notch signaling pathway // inferred from electronic annotation /// 0007275 // multicellular organismal development // inferred from electronic annotation …	0005634 // nucleus // inferred from electronic annotation	0003677 // DNA binding // inferred from electronic annotation /// 0003677 // DNA binding // traceable author statement /// 0003700 // sequence-specific DNA binding transcription factor activity // inferred from electronic annotation /// 0003700 // sequence-specific DNA binding transcription factor activity // traceable author statement /// 0005515 // protein binding // inferred from electronic an…
HGF	hepatocyte growth factor (hepapoietin A; scatter factor)	HGF	chr7q21.1	0000187 // activation of MAPK activity // inferred from electronic annotation /// 0000902 // cell morphogenesis // inferred from electronic annotation /// 0001837 // epithelial to mesenchymal transition // traceable author statement /// 0001889 // liver development // inferred from electronic annotation /// 0006508 // proteolysis // inferred from electronic annotation /// 0006916 // anti-apoptosi…	0005615 // extracellular space // inferred from electronic annotation	0003824 // catalytic activity // inferred from electronic annotation /// 0004252 // serine-type endopeptidase activity // inferred from electronic annotation /// 0005515 // protein binding // inferred from physical interaction /// 0008083 // growth factor activity // non-traceable author statement /// 0008083 // growth factor activity // inferred from electronic annotation /// 0046982 // protein …
HHAT	hedgehog acyltransferase	HHAT	chr1q32	0007275 // multicellular organismal development // inferred from electronic annotation	0005783 // endoplasmic reticulum // inferred from electronic annotation /// 0005789 // endoplasmic reticulum membrane // inferred from electronic annotation /// 0016020 // membrane // inferred from electronic annotation /// 0016021 // integral to membrane // inferred from electronic annotation	0000166 // nucleotide binding // inferred from electronic annotation /// 0005525 // GTP binding // inferred from electronic annotation /// 0008415 // acyltransferase activity // inferred from electronic annotation /// 0016740 // transferase activity // inferred from electronic annotation
HHIP	hedgehog interacting protein	HHIP	chr4q28-q32	0007165 // signal transduction // inferred from electronic annotation /// 0007224 // smoothened signaling pathway // inferred from electronic annotation /// 0007405 // neuroblast proliferation // inferred from electronic annotation /// 0009887 // organ morphogenesis // inferred from electronic annotation /// 0009953 // dorsal/ventral pattern formation // inferred from electronic annotation /// 00…	0005576 // extracellular region // inferred from electronic annotation /// 0005737 // cytoplasm // inferred from electronic annotation /// 0005886 // plasma membrane // inferred from electronic annotation /// 0005887 // integral to plasma membrane // inferred from electronic annotation /// 0009986 // cell surface // inferred from electronic annotation /// 0016020 // membrane // inferred from elec…	0003824 // catalytic activity // inferred from electronic annotation /// 0005515 // protein binding // inferred from physical interaction /// 0005515 // protein binding // inferred from electronic annotation /// 0008270 // zinc ion binding // inferred from direct assay /// 0046872 // metal ion binding // inferred from electronic annotation
HIF1A	hypoxia inducible factor 1, alpha subunit (basic helix-loop-helix transcription factor)	HIF1A	chr14q23.2	0001525 // angiogenesis // inferred from electronic annotation /// 0001666 // response to hypoxia // inferred from direct assay /// 0001666 // response to hypoxia // inferred from mutant phenotype /// 0001755 // neural crest cell migration // inferred from electronic annotation /// 0001837 // epithelial to mesenchymal transition // inferred from sequence or structural similarity /// 0001837 // ep…	0005634 // nucleus // inferred from direct assay /// 0005634 // nucleus // inferred from electronic annotation /// 0005667 // transcription factor complex // inferred from physical interaction /// 0005730 // nucleolus // inferred from direct assay /// 0005737 // cytoplasm // inferred from direct assay /// 0005737 // cytoplasm // inferred from electronic annotation /// 0009434 // microtubule-based…	0003677 // DNA binding // inferred from electronic annotation /// 0003700 // sequence-specific DNA binding transcription factor activity // inferred from direct assay /// 0003700 // sequence-specific DNA binding transcription factor activity // traceable author statement /// 0003700 // sequence-specific DNA binding transcription factor activity // inferred from electronic annotation /// 0003705 /…
HOXC9	homeobox C9	HOXC9	chr12q13.3	0006350 // transcription // inferred from electronic annotation /// 0006355 // regulation of transcription, DNA-dependent // inferred from electronic annotation /// 0007275 // multicellular organismal development // inferred from electronic annotation /// 0009952 // anterior/posterior pattern formation // inferred from electronic annotation /// 0045449 // regulation of transcription // inferred f…	0005634 // nucleus // inferred from electronic annotation	0003677 // DNA binding // inferred from electronic annotation /// 0003700 // sequence-specific DNA binding transcription factor activity // inferred from electronic annotation /// 0005515 // protein binding // inferred from physical interaction /// 0005515 // protein binding // inferred from electronic annotation /// 0016563 // transcription activator activity // inferred from electronic annotati…
HSPG2	heparan sulfate proteoglycan 2	HSPG2	chr1p36.1-p34	0001525 // angiogenesis // inferred from electronic annotation /// 0007155 // cell adhesion // inferred from electronic annotation	0005576 // extracellular region // inferred from electronic annotation /// 0005578 // proteinaceous extracellular matrix // inferred from electronic annotation /// 0005604 // basement membrane // inferred from electronic annotation /// 0005615 // extracellular space // inferred from direct assay /// 0031012 // extracellular matrix // inferred from direct assay /// 0031012 // extracellular matrix …	0005515 // protein binding // inferred from physical interaction /// 0008022 // protein C-terminus binding // inferred from physical interaction
ICAM1	intercellular adhesion molecule 1	ICAM1	chr19p13.3-p13.2	0001910 // regulation of leukocyte mediated cytotoxicity // traceable author statement /// 0002291 // T cell activation via T cell receptor contact with antigen bound to MHC molecule on antigen presenting cell // inferred from mutant phenotype /// 0002457 // T cell antigen processing and presentation // inferred from electronic annotation /// 0002693 // positive regulation of cellular extravasati…	0001772 // immunological synapse // inferred from electronic annotation /// 0005615 // extracellular space // inferred from direct assay /// 0005615 // extracellular space // inferred from electronic annotation /// 0005886 // plasma membrane // not recorded /// 0005886 // plasma membrane // inferred from electronic annotation /// 0005886 // plasma membrane // non-traceable author statement /// 00…	0004872 // receptor activity // traceable author statement /// 0004888 // transmembrane receptor activity // traceable author statement /// 0005178 // integrin binding // inferred from physical interaction /// 0005178 // integrin binding // inferred from electronic annotation /// 0005515 // protein binding // inferred from physical interaction /// 0005515 // protein binding // inferred from elect…
ID1	inhibitor of DNA binding 1, dominant negative helix-loop-helix protein	ID1	chr20q11	0000122 // negative regulation of transcription from RNA polymerase II promoter // inferred from electronic annotation /// 0001525 // angiogenesis // traceable author statement /// 0001886 // endothelial cell morphogenesis // inferred from electronic annotation /// 0006915 // apoptosis // inferred from electronic annotation /// 0007179 // transforming growth factor beta receptor signaling pathway…	0005625 // soluble fraction // inferred from electronic annotation /// 0005634 // nucleus // inferred from electronic annotation /// 0005634 // nucleus // inferred by curator /// 0005737 // cytoplasm // inferred from electronic annotation	0005515 // protein binding // inferred from physical interaction /// 0005515 // protein binding // inferred from electronic annotation /// 0016564 // transcription repressor activity // inferred from direct assay /// 0030528 // transcription regulator activity // inferred from electronic annotation
ID2	inhibitor of DNA binding 2, dominant negative helix-loop-helix protein	ID2	chr2p25	0000122 // negative regulation of transcription from RNA polymerase II promoter // inferred from electronic annotation /// 0003166 // bundle of His development // inferred from electronic annotation /// 0007275 // multicellular organismal development // inferred from electronic annotation /// 0007275 // multicellular organismal development // traceable author statement /// 0007507 // heart develo…	0000785 // chromatin // inferred from electronic annotation /// 0005634 // nucleus // inferred from electronic annotation /// 0005634 // nucleus // inferred by curator /// 0005737 // cytoplasm // inferred from electronic annotation /// 0005829 // cytosol // inferred from electronic annotation	0005515 // protein binding // inferred from physical interaction /// 0005515 // protein binding // inferred from electronic annotation /// 0016564 // transcription repressor activity // inferred from direct assay /// 0030528 // transcription regulator activity // inferred from electronic annotation
ID3	inhibitor of DNA binding 3, dominant negative helix-loop-helix protein	ID3	chr1p36.13-p36.12	0000122 // negative regulation of transcription from RNA polymerase II promoter // inferred from electronic annotation /// 0001656 // metanephros development // inferred from electronic annotation /// 0006275 // regulation of DNA replication // inferred from electronic annotation /// 0007275 // multicellular organismal development // traceable author statement /// 0007417 // central nervous syste…	0005634 // nucleus // inferred from electronic annotation /// 0005634 // nucleus // inferred by curator	0003714 // transcription corepressor activity // traceable author statement /// 0005515 // protein binding // inferred from electronic annotation /// 0008134 // transcription factor binding // inferred from electronic annotation /// 0016564 // transcription repressor activity // inferred from direct assay /// 0019904 // protein domain specific binding // inferred from electronic annotation /// 00…
ID4	inhibitor of DNA binding 4, dominant negative helix-loop-helix protein	ID4	chr6p22.3	0000082 // G1/S transition of mitotic cell cycle // inferred from electronic annotation /// 0006357 // regulation of transcription from RNA polymerase II promoter // traceable author statement /// 0007405 // neuroblast proliferation // inferred from electronic annotation /// 0007420 // brain development // inferred from electronic annotation /// 0008283 // cell proliferation // inferred from elec…	0005634 // nucleus // inferred from electronic annotation /// 0005634 // nucleus // inferred by curator	0003714 // transcription corepressor activity // traceable author statement /// 0005515 // protein binding // inferred from physical interaction /// 0005515 // protein binding // inferred from electronic annotation /// 0016564 // transcription repressor activity // inferred from direct assay /// 0030528 // transcription regulator activity // inferred from electronic annotation
IGF2	insulin-like growth factor 2 (somatomedin A) /// INS-IGF2 readthrough transcript	IGF2 /// INS-IGF2	chr11p15.5	0000165 // MAPKKK cascade // inferred from direct assay /// 0001501 // skeletal system development // traceable author statement /// 0001503 // ossification // inferred from electronic annotation /// 0001649 // osteoblast differentiation // inferred from electronic annotation /// 0002674 // negative regulation of acute inflammatory response // inferred from direct assay /// 0005975 // carbohydrat…	0005576 // extracellular region // not recorded /// 0005576 // extracellular region // inferred from electronic annotation /// 0005576 // extracellular region // inferred by curator /// 0005615 // extracellular space // inferred from electronic annotation /// 0005615 // extracellular space // inferred from direct assay	0005158 // insulin receptor binding // inferred from physical interaction /// 0005158 // insulin receptor binding // inferred from direct assay /// 0005159 // insulin-like growth factor receptor binding // traceable author statement /// 0005159 // insulin-like growth factor receptor binding // inferred from electronic annotation /// 0005159 // insulin-like growth factor receptor binding // inferr…
IGF2R	insulin-like growth factor 2 receptor	IGF2R	chr6q26	0001889 // liver development // inferred from electronic annotation /// 0006810 // transport // inferred from electronic annotation /// 0006898 // receptor-mediated endocytosis // traceable author statement /// 0007165 // signal transduction // traceable author statement /// 0007186 // G-protein coupled receptor protein signaling pathway // inferred from electronic annotation /// 0007283 // sperm…	0005615 // extracellular space // inferred from electronic annotation /// 0005624 // membrane fraction // inferred from electronic annotation /// 0005634 // nucleus // inferred from electronic annotation /// 0005641 // nuclear envelope lumen // inferred from electronic annotation /// 0005737 // cytoplasm // inferred from electronic annotation /// 0005764 // lysosome // inferred from electronic an…	0001948 // glycoprotein binding // inferred from direct assay /// 0001965 // G-protein alpha-subunit binding // inferred from electronic annotation /// 0001972 // retinoic acid binding // inferred from electronic annotation /// 0004872 // receptor activity // inferred from electronic annotation /// 0004872 // receptor activity // traceable author statement /// 0004930 // G-protein coupled recepto…
IGFBP2	insulin-like growth factor binding protein 2, 36kDa	IGFBP2	chr2q33-q34	0001558 // regulation of cell growth // inferred from electronic annotation /// 0006950 // response to stress // inferred from electronic annotation /// 0007165 // signal transduction // inferred from electronic annotation /// 0007565 // female pregnancy // inferred from electronic annotation /// 0007568 // aging // inferred from electronic annotation /// 0007584 // response to nutrient // inferr…	0005576 // extracellular region // inferred from sequence or structural similarity /// 0005576 // extracellular region // inferred from electronic annotation /// 0005615 // extracellular space // inferred from electronic annotation /// 0016324 // apical plasma membrane // inferred from electronic annotation /// 0031410 // cytoplasmic vesicle // inferred from electronic annotation	0005515 // protein binding // inferred from physical interaction /// 0005520 // insulin-like growth factor binding // inferred from electronic annotation /// 0019838 // growth factor binding // inferred from electronic annotation /// 0031994 // insulin-like growth factor I binding // inferred from direct assay /// 0031994 // insulin-like growth factor I binding // inferred from electronic annotat…
IGFBP3	insulin-like growth factor binding protein 3	IGFBP3	chr7p13-p12	0001558 // regulation of cell growth // inferred from electronic annotation /// 0001649 // osteoblast differentiation // inferred from electronic annotation /// 0001933 // negative regulation of protein phosphorylation // inferred from direct assay /// 0006468 // protein phosphorylation // inferred from direct assay /// 0008285 // negative regulation of cell proliferation // inferred from genetic…	0005576 // extracellular region // not recorded /// 0005576 // extracellular region // non-traceable author statement /// 0005576 // extracellular region // inferred from electronic annotation /// 0005615 // extracellular space // inferred from direct assay /// 0005615 // extracellular space // inferred from electronic annotation /// 0005625 // soluble fraction // inferred from electronic annotat…	0005515 // protein binding // inferred from physical interaction /// 0005515 // protein binding // inferred from electronic annotation /// 0005520 // insulin-like growth factor binding // non-traceable author statement /// 0005520 // insulin-like growth factor binding // inferred from electronic annotation /// 0008160 // protein tyrosine phosphatase activator activity // inferred from direct assa…
IGFBP4	insulin-like growth factor binding protein 4	IGFBP4	chr17q12-q21.1	0001501 // skeletal system development // traceable author statement /// 0001558 // regulation of cell growth // inferred from electronic annotation /// 0006259 // DNA metabolic process // traceable author statement /// 0006954 // inflammatory response // inferred from electronic annotation /// 0007165 // signal transduction // traceable author statement /// 0008283 // cell proliferation // trace…	0005576 // extracellular region // inferred from electronic annotation /// 0005615 // extracellular space // inferred from electronic annotation	0005520 // insulin-like growth factor binding // inferred from electronic annotation /// 0019838 // growth factor binding // inferred from electronic annotation
IGFBP5	insulin-like growth factor binding protein 5	IGFBP5	chr2q33-q36	0001558 // regulation of cell growth // inferred from electronic annotation /// 0001649 // osteoblast differentiation // inferred from electronic annotation /// 0007165 // signal transduction // non-traceable author statement /// 0014912 // negative regulation of smooth muscle cell migration // inferred from direct assay /// 0017148 // negative regulation of translation // inferred from direct as…	0005576 // extracellular region // non-traceable author statement /// 0005576 // extracellular region // inferred from electronic annotation /// 0016942 // insulin-like growth factor binding protein complex // inferred by curator	0005515 // protein binding // inferred from physical interaction /// 0005520 // insulin-like growth factor binding // inferred from electronic annotation /// 0019838 // growth factor binding // inferred from electronic annotation /// 0031994 // insulin-like growth factor I binding // inferred from physical interaction
IGFBP6	insulin-like growth factor binding protein 6	IGFBP6	chr12q13	0001558 // regulation of cell growth // inferred from electronic annotation /// 0007165 // signal transduction // non-traceable author statement /// 0008285 // negative regulation of cell proliferation // traceable author statement	0005576 // extracellular region // inferred from electronic annotation /// 0005615 // extracellular space // inferred from electronic annotation /// 0005737 // cytoplasm // inferred from electronic annotation /// 0005794 // Golgi apparatus // inferred from electronic annotation	0005520 // insulin-like growth factor binding // inferred from electronic annotation /// 0019838 // growth factor binding // inferred from electronic annotation /// 0031994 // insulin-like growth factor I binding // inferred from electronic annotation /// 0031995 // insulin-like growth factor II binding // inferred from electronic annotation
IGFBP7	insulin-like growth factor binding protein 7	IGFBP7	chr4q12	0001558 // regulation of cell growth // inferred from electronic annotation /// 0007155 // cell adhesion // inferred from direct assay /// 0007155 // cell adhesion // inferred from electronic annotation /// 0007566 // embryo implantation // inferred from electronic annotation /// 0008285 // negative regulation of cell proliferation // traceable author statement /// 0009408 // response to heat // …	0005576 // extracellular region // inferred from electronic annotation /// 0005615 // extracellular space // inferred from direct assay /// 0005615 // extracellular space // inferred from electronic annotation /// 0031012 // extracellular matrix // inferred from direct assay	0005515 // protein binding // inferred from physical interaction /// 0005520 // insulin-like growth factor binding // inferred from electronic annotation /// 0019838 // growth factor binding // inferred from electronic annotation
IHH	Indian hedgehog	IHH	chr2q33-q35	0001501 // skeletal system development // inferred from electronic annotation /// 0001569 // patterning of blood vessels // inferred from electronic annotation /// 0001649 // osteoblast differentiation // inferred from electronic annotation /// 0001708 // cell fate specification // inferred from electronic annotation /// 0001763 // morphogenesis of a branching structure // inferred from electroni…	0005576 // extracellular region // non-traceable author statement /// 0005576 // extracellular region // inferred from electronic annotation /// 0005615 // extracellular space // inferred from electronic annotation /// 0005886 // plasma membrane // inferred from electronic annotation /// 0016020 // membrane // inferred from electronic annotation /// 0031012 // extracellular matrix // inferred fro…	0005113 // patched binding // non-traceable author statement /// 0008233 // peptidase activity // inferred from electronic annotation /// 0015485 // cholesterol binding // non-traceable author statement /// 0016787 // hydrolase activity // inferred from electronic annotation
IL6	interleukin 6 (interferon, beta 2)	IL6	chr7p21	0001781 // neutrophil apoptosis // inferred from direct assay /// 0001781 // neutrophil apoptosis // inferred from electronic annotation /// 0002384 // hepatic immune response // inferred from direct assay /// 0002384 // hepatic immune response // traceable author statement /// 0002446 // neutrophil mediated immunity // inferred by curator /// 0002548 // monocyte chemotaxis // inferred by curator…	0005576 // extracellular region // inferred from electronic annotation /// 0005615 // extracellular space // inferred from direct assay /// 0005615 // extracellular space // inferred from electronic annotation /// 0005896 // interleukin-6 receptor complex // inferred from direct assay /// 0009897 // external side of plasma membrane // inferred from electronic annotation	0005102 // receptor binding // inferred from electronic annotation /// 0005125 // cytokine activity // inferred from direct assay /// 0005125 // cytokine activity // non-traceable author statement /// 0005125 // cytokine activity // inferred from electronic annotation /// 0005138 // interleukin-6 receptor binding // inferred from physical interaction /// 0005138 // interleukin-6 receptor binding …
IL8	interleukin 8	IL8	chr4q13-q21	0001525 // angiogenesis // traceable author statement /// 0006928 // cellular component movement // traceable author statement /// 0006935 // chemotaxis // inferred from electronic annotation /// 0006954 // inflammatory response // traceable author statement /// 0006954 // inflammatory response // inferred from electronic annotation /// 0006955 // immune response // inferred from electronic annot…	0005576 // extracellular region // not recorded /// 0005576 // extracellular region // inferred from electronic annotation /// 0005615 // extracellular space // inferred from electronic annotation /// 0005615 // extracellular space // traceable author statement	0005125 // cytokine activity // inferred from electronic annotation /// 0005153 // interleukin-8 receptor binding // inferred from physical interaction /// 0005515 // protein binding // inferred from physical interaction /// 0008009 // chemokine activity // inferred from electronic annotation /// 0008009 // chemokine activity // traceable author statement
ILK	integrin-linked kinase	ILK	chr11p15.4	0001558 // regulation of cell growth // inferred from electronic annotation /// 0001658 // branching involved in ureteric bud morphogenesis // inferred from electronic annotation /// 0001954 // positive regulation of cell-matrix adhesion // inferred from electronic annotation /// 0006468 // protein phosphorylation // inferred from direct assay /// 0006468 // protein phosphorylation // inferred fr…	0001725 // stress fiber // inferred from electronic annotation /// 0005737 // cytoplasm // non-traceable author statement /// 0005737 // cytoplasm // inferred from electronic annotation /// 0005829 // cytosol // not recorded /// 0005886 // plasma membrane // inferred from electronic annotation /// 0005911 // cell-cell junction // inferred from electronic annotation /// 0005925 // focal adhesion /…	0000166 // nucleotide binding // inferred from electronic annotation /// 0004672 // protein kinase activity // inferred from electronic annotation /// 0004674 // protein serine/threonine kinase activity // inferred from direct assay /// 0004674 // protein serine/threonine kinase activity // inferred from electronic annotation /// 0004871 // signal transducer activity // inferred from electronic a…
JAG1	jagged 1	JAG1	chr20p12.1-p11.23	0001525 // angiogenesis // non-traceable author statement /// 0001709 // cell fate determination // non-traceable author statement /// 0002011 // morphogenesis of an epithelial sheet // inferred from electronic annotation /// 0007154 // cell communication // inferred from electronic annotation /// 0007219 // Notch signaling pathway // non-traceable author statement /// 0007219 // Notch signaling …	0005576 // extracellular region // non-traceable author statement /// 0005886 // plasma membrane // inferred from electronic annotation /// 0005887 // integral to plasma membrane // non-traceable author statement /// 0016020 // membrane // traceable author statement /// 0016020 // membrane // inferred from electronic annotation /// 0016021 // integral to membrane // inferred from electronic annot…	0005112 // Notch binding // non-traceable author statement /// 0005112 // Notch binding // inferred from electronic annotation /// 0005198 // structural molecule activity // non-traceable author statement /// 0005509 // calcium ion binding // non-traceable author statement /// 0005509 // calcium ion binding // inferred from electronic annotation /// 0005515 // protein binding // inferred from ele…
JAG2	jagged 2	JAG2	chr14q32	0001501 // skeletal system development // inferred from electronic annotation /// 0001666 // response to hypoxia // inferred from electronic annotation /// 0001701 // in utero embryonic development // inferred from electronic annotation /// 0003016 // respiratory system process // inferred from electronic annotation /// 0007049 // cell cycle // non-traceable author statement /// 0007154 // cell c…	0005624 // membrane fraction // inferred from electronic annotation /// 0005887 // integral to plasma membrane // inferred from sequence or structural similarity /// 0016020 // membrane // inferred from electronic annotation /// 0016021 // integral to membrane // inferred from electronic annotation /// 0048471 // perinuclear region of cytoplasm // inferred from electronic annotation	0005112 // Notch binding // inferred from physical interaction /// 0005509 // calcium ion binding // inferred from electronic annotation /// 0005515 // protein binding // inferred from physical interaction /// 0008083 // growth factor activity // inferred from direct assay
JUN	jun proto-oncogene	JUN	chr1p32-p31	0001525 // angiogenesis // inferred from electronic annotation /// 0001836 // release of cytochrome c from mitochondria // inferred from electronic annotation /// 0006350 // transcription // inferred from electronic annotation /// 0006355 // regulation of transcription, DNA-dependent // inferred from electronic annotation /// 0006366 // transcription from RNA polymerase II promoter // inferred fr…	0000228 // nuclear chromosome // traceable author statement /// 0000790 // nuclear chromatin // inferred from electronic annotation /// 0005634 // nucleus // inferred from electronic annotation /// 0005654 // nucleoplasm // not recorded /// 0005667 // transcription factor complex // inferred from electronic annotation /// 0005829 // cytosol // inferred from electronic annotation	0003677 // DNA binding // traceable author statement /// 0003677 // DNA binding // inferred from electronic annotation /// 0003690 // double-stranded DNA binding // inferred from electronic annotation /// 0003700 // sequence-specific DNA binding transcription factor activity // inferred from direct assay /// 0003700 // sequence-specific DNA binding transcription factor activity // inferred from e…
KI67	antigen identified by monoclonal antibody Ki-67	MKI67	chr10q26.2	0007049 // cell cycle // inferred from electronic annotation /// 0007126 // meiosis // inferred from electronic annotation /// 0008283 // cell proliferation // traceable author statement /// 0008283 // cell proliferation // inferred from electronic annotation	0000775 // chromosome, centromeric region // inferred from electronic annotation /// 0000793 // condensed chromosome // inferred from electronic annotation /// 0005622 // intracellular // inferred from electronic annotation /// 0005634 // nucleus // inferred from direct assay /// 0005634 // nucleus // inferred from electronic annotation /// 0005730 // nucleolus // inferred from direct assay /// 0…	0000166 // nucleotide binding // inferred from electronic annotation /// 0005515 // protein binding // inferred from physical interaction /// 0005524 // ATP binding // inferred from electronic annotation /// 0008022 // protein C-terminus binding // inferred from physical interaction
KIF27	kinesin family member 27	KIF27	chr9q21.32	0007018 // microtubule-based movement // inferred from electronic annotation	0005874 // microtubule // inferred from electronic annotation	0000166 // nucleotide binding // inferred from electronic annotation /// 0003774 // motor activity // inferred from electronic annotation /// 0003777 // microtubule motor activity // inferred from electronic annotation /// 0005524 // ATP binding // inferred from electronic annotation
KIT	v-kit Hardy-Zuckerman 4 feline sarcoma viral oncogene homolog	KIT	chr4q11-q12	0002318 // myeloid progenitor cell differentiation // inferred from electronic annotation /// 0002320 // lymphoid progenitor cell differentiation // inferred from electronic annotation /// 0002573 // myeloid leukocyte differentiation // inferred from electronic annotation /// 0006468 // protein phosphorylation // inferred from electronic annotation /// 0006687 // glycosphingolipid metabolic proce…	0001669 // acrosomal vesicle // inferred from electronic annotation /// 0005615 // extracellular space // inferred from direct assay /// 0005737 // cytoplasm // inferred from electronic annotation /// 0005887 // integral to plasma membrane // inferred from electronic annotation /// 0009897 // external side of plasma membrane // inferred from electronic annotation /// 0009898 // internal side of p…	0000166 // nucleotide binding // inferred from electronic annotation /// 0004672 // protein kinase activity // inferred from electronic annotation /// 0004713 // protein tyrosine kinase activity // traceable author statement /// 0004713 // protein tyrosine kinase activity // inferred from electronic annotation /// 0004714 // transmembrane receptor protein tyrosine kinase activity // inferred from…
KLF4	Kruppel-like factor 4 (gut)	KLF4	chr9q31	0006350 // transcription // inferred from electronic annotation /// 0007500 // mesodermal cell fate determination // traceable author statement /// 0008285 // negative regulation of cell proliferation // traceable author statement /// 0008285 // negative regulation of cell proliferation // inferred from electronic annotation /// 0009913 // epidermal cell differentiation // inferred from electroni…	0000785 // chromatin // inferred from electronic annotation /// 0005622 // intracellular // inferred from electronic annotation /// 0005634 // nucleus // inferred from direct assay /// 0005634 // nucleus // inferred from electronic annotation /// 0005667 // transcription factor complex // inferred from electronic annotation /// 0005730 // nucleolus // inferred from direct assay	0003676 // nucleic acid binding // inferred from electronic annotation /// 0003677 // DNA binding // inferred from electronic annotation /// 0003690 // double-stranded DNA binding // inferred from electronic annotation /// 0003700 // sequence-specific DNA binding transcription factor activity // non-traceable author statement /// 0003700 // sequence-specific DNA binding transcription factor activ…
KRT14	keratin 14	KRT14	chr17q12-q21	0008544 // epidermis development // traceable author statement /// 0010043 // response to zinc ion // inferred from electronic annotation /// 0010212 // response to ionizing radiation // inferred from electronic annotation /// 0030855 // epithelial cell differentiation // inferred from electronic annotation /// 0031581 // hemidesmosome assembly // not recorded /// 0045110 // intermediate filament…	0005634 // nucleus // inferred from direct assay /// 0005634 // nucleus // inferred from electronic annotation /// 0005730 // nucleolus // inferred from direct assay /// 0005737 // cytoplasm // inferred from direct assay /// 0005737 // cytoplasm // inferred from electronic annotation /// 0005829 // cytosol // not recorded /// 0005882 // intermediate filament // non-traceable author statement /// …	0005198 // structural molecule activity // inferred from electronic annotation /// 0005200 // structural constituent of cytoskeleton // traceable author statement /// 0005515 // protein binding // inferred from physical interaction /// 0030280 // structural constituent of epidermis // non-traceable author statement
KRT18	keratin 18	KRT18	chr12q13	0007049 // cell cycle // inferred from electronic annotation /// 0009653 // anatomical structure morphogenesis // traceable author statement /// 0043000 // Golgi to plasma membrane CFTR protein transport // inferred from direct assay /// 0043066 // negative regulation of apoptosis // inferred from direct assay /// 0044419 // interspecies interaction between organisms // inferred from electronic a…	0005737 // cytoplasm // inferred from direct assay /// 0005737 // cytoplasm // inferred from electronic annotation /// 0005815 // microtubule organizing center // inferred from direct assay /// 0005882 // intermediate filament // traceable author statement /// 0005882 // intermediate filament // inferred from electronic annotation /// 0034451 // centriolar satellite // inferred from direct assay …	0005198 // structural molecule activity // inferred from electronic annotation /// 0005515 // protein binding // inferred from physical interaction
KRT19	keratin 19	KRT19	chr17q21.2	0043627 // response to estrogen stimulus // inferred from expression pattern /// 0044419 // interspecies interaction between organisms // inferred from electronic annotation /// 0045214 // sarcomere organization // inferred from direct assay /// 0060706 // cell differentiation involved in embryonic placenta development // inferred from electronic annotation	0005882 // intermediate filament // inferred from electronic annotation /// 0005882 // intermediate filament // traceable author statement /// 0030018 // Z disc // inferred from electronic annotation /// 0042383 // sarcolemma // inferred from electronic annotation /// 0043034 // costamere // inferred from direct assay	0005198 // structural molecule activity // inferred from electronic annotation /// 0005200 // structural constituent of cytoskeleton // traceable author statement /// 0005488 // binding // inferred from electronic annotation /// 0005515 // protein binding // inferred from physical interaction /// 0005515 // protein binding // inferred from electronic annotation /// 0008307 // structural constitue…
KRT5	keratin 5	KRT5	chr12q	0008544 // epidermis development // traceable author statement /// 0030855 // epithelial cell differentiation // inferred from electronic annotation /// 0031581 // hemidesmosome assembly // not recorded /// 0050680 // negative regulation of epithelial cell proliferation // inferred from electronic annotation	0005739 // mitochondrion // inferred from electronic annotation /// 0005829 // cytosol // not recorded /// 0005882 // intermediate filament // traceable author statement /// 0005882 // intermediate filament // inferred from electronic annotation /// 0045095 // keratin filament // inferred from direct assay /// 0045095 // keratin filament // inferred from electronic annotation	0005198 // structural molecule activity // inferred from electronic annotation /// 0005200 // structural constituent of cytoskeleton // traceable author statement /// 0005515 // protein binding // inferred from physical interaction /// 0005515 // protein binding // inferred from electronic annotation
KRT7	keratin 7	KRT7	chr12q12-q13	0006260 // DNA replication // inferred from direct assay /// 0006417 // regulation of translation // inferred from direct assay /// 0007010 // cytoskeleton organization // non-traceable author statement /// 0044419 // interspecies interaction between organisms // inferred from electronic annotation /// 0051325 // interphase // inferred from direct assay	0005634 // nucleus // inferred from direct assay /// 0005730 // nucleolus // inferred from direct assay /// 0005737 // cytoplasm // inferred from direct assay /// 0005882 // intermediate filament // non-traceable author statement /// 0045095 // keratin filament // inferred from electronic annotation	0005198 // structural molecule activity // non-traceable author statement /// 0005515 // protein binding // inferred from physical interaction
KRT8	keratin 8	KRT8	chr12q13	0007010 // cytoskeleton organization // non-traceable author statement /// 0044419 // interspecies interaction between organisms // inferred from electronic annotation	0005737 // cytoplasm // inferred from electronic annotation /// 0005882 // intermediate filament // non-traceable author statement /// 0005882 // intermediate filament // inferred from electronic annotation /// 0045095 // keratin filament // inferred from electronic annotation	0005198 // structural molecule activity // non-traceable author statement /// 0005198 // structural molecule activity // inferred from electronic annotation /// 0005515 // protein binding // inferred from physical interaction
L1CAM	L1 cell adhesion molecule	L1CAM	chrXq28	0007155 // cell adhesion // inferred from electronic annotation /// 0007155 // cell adhesion // non-traceable author statement /// 0007156 // homophilic cell adhesion // inferred from electronic annotation /// 0007157 // heterophilic cell-cell adhesion // inferred from electronic annotation /// 0007159 // leukocyte cell-cell adhesion // inferred from electronic annotation /// 0007166 // cell surf…	0005624 // membrane fraction // inferred from electronic annotation /// 0005886 // plasma membrane // not recorded /// 0005886 // plasma membrane // inferred from electronic annotation /// 0009897 // external side of plasma membrane // inferred from electronic annotation /// 0009986 // cell surface // inferred from electronic annotation /// 0016020 // membrane // inferred from electronic annotati…	0005178 // integrin binding // inferred from electronic annotation /// 0005515 // protein binding // inferred from electronic annotation /// 0033691 // sialic acid binding // inferred from electronic annotation /// 0042802 // identical protein binding // inferred from electronic annotation
LAMA1	laminin, alpha 1	LAMA1	chr18p11.3	0002011 // morphogenesis of an epithelial sheet // inferred from electronic annotation /// 0007155 // cell adhesion // inferred from electronic annotation /// 0007166 // cell surface receptor linked signaling pathway // inferred from sequence or structural similarity /// 0007166 // cell surface receptor linked signaling pathway // inferred from electronic annotation /// 0009888 // tissue developm…	0005576 // extracellular region // inferred from electronic annotation /// 0005578 // proteinaceous extracellular matrix // inferred from sequence or structural similarity /// 0005578 // proteinaceous extracellular matrix // inferred from electronic annotation /// 0005604 // basement membrane // inferred from direct assay /// 0005604 // basement membrane // inferred from electronic annotation ///…	0005102 // receptor binding // inferred from electronic annotation /// 0005201 // extracellular matrix structural constituent // inferred from sequence or structural similarity /// 0005201 // extracellular matrix structural constituent // inferred from electronic annotation /// 0005515 // protein binding // inferred from electronic annotation /// 0043208 // glycosphingolipid binding // inferred f…
LAMA4	laminin, alpha 4	LAMA4	chr6q21	0001568 // blood vessel development // inferred from electronic annotation /// 0007155 // cell adhesion // inferred from electronic annotation /// 0030155 // regulation of cell adhesion // inferred from electronic annotation /// 0030334 // regulation of cell migration // inferred from electronic annotation /// 0045995 // regulation of embryonic development // inferred from electronic annotation /…	0005576 // extracellular region // inferred from electronic annotation /// 0005578 // proteinaceous extracellular matrix // inferred from electronic annotation /// 0005604 // basement membrane // inferred from direct assay /// 0005604 // basement membrane // inferred from electronic annotation /// 0005605 // basal lamina // inferred from electronic annotation /// 0005605 // basal lamina // tracea…	0005102 // receptor binding // inferred from electronic annotation /// 0005201 // extracellular matrix structural constituent // traceable author statement
LAMB2	laminin, beta 2 (laminin S)	LAMB2	chr3p21	0007155 // cell adhesion // inferred from electronic annotation /// 0048677 // axon extension involved in regeneration // inferred from electronic annotation	0005576 // extracellular region // not recorded /// 0005576 // extracellular region // inferred from electronic annotation /// 0005578 // proteinaceous extracellular matrix // inferred from electronic annotation /// 0005604 // basement membrane // inferred from direct assay /// 0005604 // basement membrane // inferred from electronic annotation /// 0005605 // basal lamina // traceable author stat…	0005198 // structural molecule activity // non-traceable author statement
LEF1	lymphoid enhancer-binding factor 1	LEF1	chr4q23-q25	0000122 // negative regulation of transcription from RNA polymerase II promoter // inferred from electronic annotation /// 0001649 // osteoblast differentiation // inferred from expression pattern /// 0001756 // somitogenesis // inferred from electronic annotation /// 0001822 // kidney development // inferred from electronic annotation /// 0001837 // epithelial to mesenchymal transition // inferr…	0005634 // nucleus // inferred by curator /// 0005634 // nucleus // inferred from direct assay /// 0005634 // nucleus // inferred from electronic annotation /// 0005667 // transcription factor complex // inferred from direct assay /// 0005667 // transcription factor complex // inferred from electronic annotation /// 0005730 // nucleolus // inferred from direct assay /// 0005737 // cytoplasm // in…	0003677 // DNA binding // inferred from sequence or structural similarity /// 0003677 // DNA binding // inferred from electronic annotation /// 0003682 // chromatin binding // inferred from electronic annotation /// 0003700 // sequence-specific DNA binding transcription factor activity // inferred from direct assay /// 0003700 // sequence-specific DNA binding transcription factor activity // infe…
LGI1	leucine-rich, glioma inactivated 1	LGI1	chr10q24	0007399 // nervous system development // traceable author statement /// 0008283 // cell proliferation // traceable author statement /// 0050806 // positive regulation of synaptic transmission // inferred from sequence or structural similarity /// 0050806 // positive regulation of synaptic transmission // inferred from electronic annotation /// 0051260 // protein homooligomerization // inferred fr…	0005576 // extracellular region // inferred from electronic annotation /// 0005615 // extracellular space // inferred from direct assay /// 0005615 // extracellular space // inferred from electronic annotation /// 0030054 // cell junction // inferred from electronic annotation /// 0045202 // synapse // inferred from electronic annotation	0005515 // protein binding // inferred from electronic annotation
LGR5	leucine-rich repeat-containing G protein-coupled receptor 5	LGR5	chr12q22-q23	0007165 // signal transduction // inferred from electronic annotation /// 0007186 // G-protein coupled receptor protein signaling pathway // traceable author statement /// 0007186 // G-protein coupled receptor protein signaling pathway // inferred from electronic annotation	0005886 // plasma membrane // inferred from electronic annotation /// 0005887 // integral to plasma membrane // traceable author statement /// 0016020 // membrane // inferred from electronic annotation /// 0016021 // integral to membrane // inferred from electronic annotation	0004871 // signal transducer activity // inferred from electronic annotation /// 0004872 // receptor activity // inferred from electronic annotation /// 0004930 // G-protein coupled receptor activity // traceable author statement /// 0004930 // G-protein coupled receptor activity // inferred from electronic annotation /// 0005515 // protein binding // inferred from electronic annotation /// 00165…
LKB1	serine/threonine kinase 11	STK11	chr19p13.3	0001894 // tissue homeostasis // inferred from electronic annotation /// 0006468 // protein phosphorylation // inferred from direct assay /// 0006468 // protein phosphorylation // inferred from electronic annotation /// 0006468 // protein phosphorylation // traceable author statement /// 0007049 // cell cycle // inferred from electronic annotation /// 0007050 // cell cycle arrest // inferred from…	0005634 // nucleus // inferred from direct assay /// 0005634 // nucleus // inferred from electronic annotation /// 0005737 // cytoplasm // inferred from direct assay /// 0005737 // cytoplasm // inferred from electronic annotation	0000166 // nucleotide binding // inferred from electronic annotation /// 0000287 // magnesium ion binding // inferred from direct assay /// 0004672 // protein kinase activity // inferred from electronic annotation /// 0004674 // protein serine/threonine kinase activity // inferred from direct assay /// 0004674 // protein serine/threonine kinase activity // inferred from electronic annotation /// …
LLGL1	lethal giant larvae homolog 1 (Drosophila)	LLGL1	chr17p11.2	0006461 // protein complex assembly // inferred from direct assay /// 0006887 // exocytosis // inferred from electronic annotation /// 0030866 // cortical actin cytoskeleton organization // inferred from direct assay /// 0035090 // maintenance of apical/basal cell polarity // inferred from electronic annotation	0005737 // cytoplasm // inferred from direct assay /// 0005737 // cytoplasm // inferred from electronic annotation /// 0005856 // cytoskeleton // inferred from electronic annotation /// 0005856 // cytoskeleton // traceable author statement /// 0030864 // cortical actin cytoskeleton // inferred from direct assay	0005198 // structural molecule activity // traceable author statement /// 0005515 // protein binding // inferred from physical interaction /// 0019901 // protein kinase binding // inferred from direct assay
LLGL2	lethal giant larvae homolog 2 (Drosophila)	LLGL2	chr17q25.1	0006887 // exocytosis // inferred from electronic annotation /// 0007049 // cell cycle // inferred from electronic annotation /// 0032878 // regulation of establishment or maintenance of cell polarity // inferred from direct assay /// 0051301 // cell division // inferred from electronic annotation	0005737 // cytoplasm // inferred from direct assay /// 0005737 // cytoplasm // inferred from electronic annotation	0005515 // protein binding // inferred from physical interaction
LPL	lipoprotein lipase	LPL	chr8p22	0006629 // lipid metabolic process // inferred from electronic annotation /// 0006633 // fatty acid biosynthetic process // inferred by curator /// 0006633 // fatty acid biosynthetic process // inferred from direct assay /// 0006633 // fatty acid biosynthetic process // inferred from sequence or structural similarity /// 0006641 // triglyceride metabolic process // inferred from sequence or struc…	0005576 // extracellular region // inferred from electronic annotation /// 0005576 // extracellular region // traceable author statement /// 0005615 // extracellular space // inferred from direct assay /// 0005886 // plasma membrane // inferred from electronic annotation /// 0016020 // membrane // inferred from electronic annotation /// 0031012 // extracellular matrix // inferred from electronic …	0003824 // catalytic activity // inferred from electronic annotation /// 0004465 // lipoprotein lipase activity // inferred from direct assay /// 0004465 // lipoprotein lipase activity // inferred from sequence or structural similarity /// 0004465 // lipoprotein lipase activity // inferred from electronic annotation /// 0004620 // phospholipase activity // inferred from sequence or structural sim…
LRP1B	low density lipoprotein receptor-related protein 1B	LRP1B	chr2q21.2	0006897 // endocytosis // inferred from electronic annotation /// 0006898 // receptor-mediated endocytosis // traceable author statement /// 0015031 // protein transport // traceable author statement	0005624 // membrane fraction // inferred from electronic annotation /// 0016020 // membrane // inferred from electronic annotation /// 0016021 // integral to membrane // inferred from electronic annotation	0004872 // receptor activity // inferred from electronic annotation /// 0005041 // low-density lipoprotein receptor activity // inferred from electronic annotation /// 0005509 // calcium ion binding // inferred from electronic annotation /// 0005515 // protein binding // inferred from electronic annotation /// 0050750 // low-density lipoprotein receptor binding // inferred from electronic annotat…
LRP2	low density lipoprotein receptor-related protein 2	LRP2	chr2q24-q31	0006486 // protein glycosylation // traceable author statement /// 0006629 // lipid metabolic process // traceable author statement /// 0006766 // vitamin metabolic process // inferred from electronic annotation /// 0006766 // vitamin metabolic process // inferred from sequence or structural similarity /// 0006897 // endocytosis // traceable author statement /// 0006897 // endocytosis // inferred…	0005624 // membrane fraction // inferred from electronic annotation /// 0005764 // lysosome // traceable author statement /// 0005768 // endosome // inferred from electronic annotation /// 0005768 // endosome // inferred from sequence or structural similarity /// 0005783 // endoplasmic reticulum // inferred from electronic annotation /// 0005794 // Golgi apparatus // inferred from electronic anno…	0004872 // receptor activity // inferred from electronic annotation /// 0005509 // calcium ion binding // inferred from electronic annotation /// 0005515 // protein binding // inferred from physical interaction /// 0005515 // protein binding // inferred from electronic annotation /// 0017124 // SH3 domain binding // inferred from electronic annotation
LRP6	low density lipoprotein receptor-related protein 6	LRP6	chr12p13.2	0001702 // gastrulation with mouth forming second // inferred from electronic annotation /// 0001756 // somitogenesis // inferred from electronic annotation /// 0001843 // neural tube closure // inferred from electronic annotation /// 0001933 // negative regulation of protein phosphorylation // inferred from mutant phenotype /// 0001947 // heart looping // inferred from electronic annotation /// …	0005624 // membrane fraction // inferred from electronic annotation /// 0005783 // endoplasmic reticulum // inferred from electronic annotation /// 0005886 // plasma membrane // inferred from direct assay /// 0005901 // caveola // inferred from direct assay /// 0009986 // cell surface // inferred from direct assay /// 0016020 // membrane // inferred from electronic annotation /// 0016021 // integ…	0004872 // receptor activity // inferred from electronic annotation /// 0005041 // low-density lipoprotein receptor activity // inferred from direct assay /// 0005102 // receptor binding // inferred from physical interaction /// 0005515 // protein binding // inferred from physical interaction /// 0015026 // coreceptor activity // inferred from direct assay /// 0017147 // Wnt-protein binding // in…
LYVE1	lymphatic vessel endothelial hyaluronan receptor 1	LYVE1	chr11p15	0006027 // glycosaminoglycan catabolic process // inferred from electronic annotation /// 0006810 // transport // inferred from electronic annotation /// 0006928 // cellular component movement // traceable author statement /// 0007155 // cell adhesion // inferred from electronic annotation /// 0007160 // cell-matrix adhesion // traceable author statement /// 0009611 // response to wounding // tra…	0005624 // membrane fraction // traceable author statement /// 0005886 // plasma membrane // inferred from electronic annotation /// 0005887 // integral to plasma membrane // traceable author statement /// 0016020 // membrane // inferred from electronic annotation /// 0016021 // integral to membrane // inferred from electronic annotation	0004872 // receptor activity // traceable author statement /// 0004872 // receptor activity // inferred from electronic annotation /// 0004888 // transmembrane receptor activity // inferred from electronic annotation /// 0005488 // binding // inferred from electronic annotation /// 0005540 // hyaluronic acid binding // inferred from electronic annotation
MAD2L1	MAD2 mitotic arrest deficient-like 1 (yeast)	MAD2L1	chr4q27	0000070 // mitotic sister chromatid segregation // inferred from electronic annotation /// 0007049 // cell cycle // inferred from electronic annotation /// 0007067 // mitosis // inferred from electronic annotation /// 0007093 // mitotic cell cycle checkpoint // inferred from direct assay /// 0007094 // mitotic cell cycle spindle assembly checkpoint // inferred from electronic annotation /// 00311…	0000775 // chromosome, centromeric region // inferred from electronic annotation /// 0000776 // kinetochore // inferred from direct assay /// 0000776 // kinetochore // inferred from electronic annotation /// 0000777 // condensed chromosome kinetochore // inferred from electronic annotation /// 0005634 // nucleus // inferred from direct assay /// 0005634 // nucleus // inferred from electronic anno…	0005515 // protein binding // inferred from physical interaction /// 0042803 // protein homodimerization activity // inferred from physical interaction
MDK	midkine (neurite growth-promoting factor 2)	MDK	chr11p11.2	0007165 // signal transduction // non-traceable author statement /// 0007275 // multicellular organismal development // inferred from electronic annotation /// 0007399 // nervous system development // non-traceable author statement /// 0009611 // response to wounding // inferred from sequence or structural similarity /// 0030154 // cell differentiation // non-traceable author statement /// 003015…	0005576 // extracellular region // inferred from electronic annotation	0008083 // growth factor activity // non-traceable author statement /// 0008083 // growth factor activity // inferred from electronic annotation /// 0008201 // heparin binding // inferred from direct assay /// 0008201 // heparin binding // inferred from electronic annotation
MET	met proto-oncogene (hepatocyte growth factor receptor)	MET	chr7q31	0000187 // activation of MAPK activity // inferred from electronic annotation /// 0001764 // neuron migration // inferred from electronic annotation /// 0001889 // liver development // inferred from electronic annotation /// 0001890 // placenta development // inferred from electronic annotation /// 0006468 // protein phosphorylation // inferred from electronic annotation /// 0007165 // signal tra…	0005624 // membrane fraction // inferred from electronic annotation /// 0005886 // plasma membrane // not recorded /// 0005887 // integral to plasma membrane // traceable author statement /// 0009925 // basal plasma membrane // inferred from direct assay /// 0016020 // membrane // inferred from electronic annotation /// 0016021 // integral to membrane // non-traceable author statement /// 0016021…	0000166 // nucleotide binding // inferred from electronic annotation /// 0004672 // protein kinase activity // inferred from electronic annotation /// 0004713 // protein tyrosine kinase activity // non-traceable author statement /// 0004713 // protein tyrosine kinase activity // inferred from electronic annotation /// 0004714 // transmembrane receptor protein tyrosine kinase activity // inferred …
MGMT	O-6-methylguanine-DNA methyltransferase	MGMT	chr10q26	0006266 // DNA ligation // traceable author statement /// 0006281 // DNA repair // inferred from electronic annotation /// 0006307 // DNA dealkylation involved in DNA repair // inferred from electronic annotation /// 0006974 // response to DNA damage stimulus // inferred from electronic annotation /// 0043281 // regulation of caspase activity // inferred from electronic annotation	0005634 // nucleus // inferred from electronic annotation /// 0005634 // nucleus // traceable author statement /// 0005654 // nucleoplasm // not recorded	0003677 // DNA binding // inferred from electronic annotation /// 0003677 // DNA binding // traceable author statement /// 0003824 // catalytic activity // inferred from electronic annotation /// 0003908 // methylated-DNA-[protein]-cysteine S-methyltransferase activity // not recorded /// 0003908 // methylated-DNA-[protein]-cysteine S-methyltransferase activity // inferred from electronic annotat…
MLL	myeloid/lymphoid or mixed-lineage leukemia (trithorax homolog, Drosophila)	MLL	chr11q23	0006306 // DNA methylation // inferred from electronic annotation /// 0006350 // transcription // inferred from electronic annotation /// 0006355 // regulation of transcription, DNA-dependent // inferred from electronic annotation /// 0006366 // transcription from RNA polymerase II promoter // traceable author statement /// 0006461 // protein complex assembly // inferred from direct assay /// 000…	0001726 // ruffle // inferred from electronic annotation /// 0005634 // nucleus // inferred from direct assay /// 0005634 // nucleus // non-traceable author statement /// 0005634 // nucleus // inferred from electronic annotation /// 0005737 // cytoplasm // inferred from electronic annotation /// 0005884 // actin filament // inferred from electronic annotation /// 0035097 // histone methyltransfer…	0000166 // nucleotide binding // inferred from electronic annotation /// 0003677 // DNA binding // inferred from electronic annotation /// 0003680 // AT DNA binding // non-traceable author statement /// 0003682 // chromatin binding // inferred from electronic annotation /// 0003700 // sequence-specific DNA binding transcription factor activity // non-traceable author statement /// 0003700 // sequ…
MMP11	matrix metallopeptidase 11 (stromelysin 3)	MMP11	chr22q11.2|22q11.23	0006508 // proteolysis // inferred from electronic annotation /// 0006508 // proteolysis // traceable author statement /// 0007275 // multicellular organismal development // traceable author statement /// 0030574 // collagen catabolic process // inferred from electronic annotation	0005576 // extracellular region // inferred from electronic annotation /// 0005578 // proteinaceous extracellular matrix // inferred from electronic annotation /// 0005578 // proteinaceous extracellular matrix // traceable author statement /// 0031012 // extracellular matrix // inferred from electronic annotation	0004222 // metalloendopeptidase activity // inferred from electronic annotation /// 0004222 // metalloendopeptidase activity // traceable author statement /// 0005509 // calcium ion binding // inferred from electronic annotation /// 0008233 // peptidase activity // inferred from electronic annotation /// 0008237 // metallopeptidase activity // inferred from electronic annotation /// 0008270 // zi…
MMP13	matrix metallopeptidase 13 (collagenase 3)	MMP13	chr11q22.3	0001503 // ossification // inferred from electronic annotation /// 0001666 // response to hypoxia // inferred from electronic annotation /// 0006508 // proteolysis // inferred from electronic annotation /// 0006508 // proteolysis // traceable author statement /// 0008152 // metabolic process // inferred from electronic annotation /// 0009612 // response to mechanical stimulus // inferred from ele…	0005576 // extracellular region // inferred from electronic annotation /// 0005578 // proteinaceous extracellular matrix // inferred from electronic annotation /// 0005583 // fibrillar collagen // inferred from electronic annotation /// 0005615 // extracellular space // traceable author statement /// 0005615 // extracellular space // inferred from electronic annotation /// 0005764 // lysosome // …	0001968 // fibronectin binding // inferred from electronic annotation /// 0004222 // metalloendopeptidase activity // inferred from electronic annotation /// 0004222 // metalloendopeptidase activity // traceable author statement /// 0005509 // calcium ion binding // inferred from electronic annotation /// 0008233 // peptidase activity // inferred from electronic annotation /// 0008237 // metallop…
MMP14	matrix metallopeptidase 14 (membrane-inserted)	MMP14	chr14q11-q12	0001503 // ossification // inferred from electronic annotation /// 0001525 // angiogenesis // inferred from electronic annotation /// 0001541 // ovarian follicle development // inferred from electronic annotation /// 0001666 // response to hypoxia // inferred from electronic annotation /// 0001935 // endothelial cell proliferation // inferred from electronic annotation /// 0006508 // proteolysis …	0005737 // cytoplasm // inferred from electronic annotation /// 0005887 // integral to plasma membrane // traceable author statement /// 0016020 // membrane // inferred from electronic annotation /// 0016021 // integral to membrane // inferred from electronic annotation /// 0031012 // extracellular matrix // inferred from electronic annotation /// 0042470 // melanosome // inferred from electronic…	0003700 // sequence-specific DNA binding transcription factor activity // inferred from electronic annotation /// 0004222 // metalloendopeptidase activity // inferred from electronic annotation /// 0004222 // metalloendopeptidase activity // traceable author statement /// 0005509 // calcium ion binding // inferred from electronic annotation /// 0005515 // protein binding // inferred from physical…
MMP2	matrix metallopeptidase 2 (gelatinase A, 72kDa gelatinase, 72kDa type IV collagenase)	MMP2	chr16q13-q21	0001525 // angiogenesis // inferred from electronic annotation /// 0001666 // response to hypoxia // inferred from electronic annotation /// 0001955 // blood vessel maturation // inferred from electronic annotation /// 0001957 // intramembranous ossification // inferred from electronic annotation /// 0006508 // proteolysis // inferred from electronic annotation /// 0006508 // proteolysis // trace…	0005576 // extracellular region // inferred from electronic annotation /// 0005578 // proteinaceous extracellular matrix // inferred from electronic annotation /// 0005615 // extracellular space // inferred from direct assay /// 0005615 // extracellular space // traceable author statement /// 0005634 // nucleus // inferred from electronic annotation /// 0005886 // plasma membrane // inferred from…	0004222 // metalloendopeptidase activity // inferred from electronic annotation /// 0004222 // metalloendopeptidase activity // traceable author statement /// 0005515 // protein binding // inferred from physical interaction /// 0008233 // peptidase activity // inferred from electronic annotation /// 0008237 // metallopeptidase activity // inferred from electronic annotation /// 0008270 // zinc io…
MMP3	matrix metallopeptidase 3 (stromelysin 1, progelatinase)	MMP3	chr11q22.3	0006508 // proteolysis // inferred from electronic annotation /// 0006508 // proteolysis // traceable author statement /// 0008152 // metabolic process // inferred from electronic annotation /// 0030574 // collagen catabolic process // inferred from electronic annotation /// 0034097 // response to cytokine stimulus // inferred from electronic annotation /// 0043200 // response to amino acid stimu…	0005576 // extracellular region // inferred from electronic annotation /// 0005578 // proteinaceous extracellular matrix // inferred from electronic annotation /// 0005615 // extracellular space // traceable author statement /// 0031012 // extracellular matrix // inferred from electronic annotation /// 0043231 // intracellular membrane-bounded organelle // inferred from direct assay	0004222 // metalloendopeptidase activity // inferred from electronic annotation /// 0004222 // metalloendopeptidase activity // traceable author statement /// 0005509 // calcium ion binding // inferred from electronic annotation /// 0008233 // peptidase activity // inferred from electronic annotation /// 0008237 // metallopeptidase activity // inferred from electronic annotation /// 0008270 // zi…
MMP7	matrix metallopeptidase 7 (matrilysin, uterine)	MMP7	chr11q21-q22	0006508 // proteolysis // inferred from electronic annotation /// 0006508 // proteolysis // traceable author statement /// 0008152 // metabolic process // inferred from electronic annotation /// 0030574 // collagen catabolic process // inferred from electronic annotation /// 0042127 // regulation of cell proliferation // inferred from electronic annotation	0005576 // extracellular region // inferred from electronic annotation /// 0005578 // proteinaceous extracellular matrix // inferred from electronic annotation /// 0005615 // extracellular space // traceable author statement /// 0031012 // extracellular matrix // inferred from electronic annotation	0004222 // metalloendopeptidase activity // inferred from electronic annotation /// 0004222 // metalloendopeptidase activity // traceable author statement /// 0008233 // peptidase activity // inferred from electronic annotation /// 0008237 // metallopeptidase activity // inferred from electronic annotation /// 0008270 // zinc ion binding // inferred from electronic annotation /// 0016787 // hydro…
MMP9	matrix metallopeptidase 9 (gelatinase B, 92kDa gelatinase, 92kDa type IV collagenase)	MMP9	chr20q11.2-q13.1	0001501 // skeletal system development // inferred from electronic annotation /// 0006508 // proteolysis // inferred from direct assay /// 0006508 // proteolysis // inferred from electronic annotation /// 0008152 // metabolic process // inferred from electronic annotation /// 0030198 // extracellular matrix organization // inferred from electronic annotation /// 0030225 // macrophage differentiat…	0005576 // extracellular region // inferred from electronic annotation /// 0005578 // proteinaceous extracellular matrix // inferred from electronic annotation /// 0005615 // extracellular space // inferred from direct assay /// 0031012 // extracellular matrix // inferred from electronic annotation	0004222 // metalloendopeptidase activity // inferred from direct assay /// 0004222 // metalloendopeptidase activity // inferred from electronic annotation /// 0005515 // protein binding // inferred from physical interaction /// 0005518 // collagen binding // traceable author statement /// 0008233 // peptidase activity // inferred from electronic annotation /// 0008237 // metallopeptidase activity…
MSI1	musashi homolog 1 (Drosophila)	MSI1	chr12q24	0007399 // nervous system development // traceable author statement /// 0009725 // response to hormone stimulus // inferred from electronic annotation /// 0030855 // epithelial cell differentiation // inferred from electronic annotation	0005634 // nucleus // inferred from electronic annotation /// 0005737 // cytoplasm // inferred from electronic annotation /// 0005844 // polysome // inferred from electronic annotation	0000166 // nucleotide binding // inferred from electronic annotation /// 0003676 // nucleic acid binding // inferred from electronic annotation /// 0003723 // RNA binding // traceable author statement /// 0003723 // RNA binding // inferred from electronic annotation /// 0003727 // single-stranded RNA binding // inferred from electronic annotation /// 0008266 // poly(U) RNA binding // inferred fro…
MSX2	msh homeobox 2	MSX2	chr5q35.2	0001501 // skeletal system development // traceable author statement /// 0001503 // ossification // inferred from electronic annotation /// 0001649 // osteoblast differentiation // inferred from sequence or structural similarity /// 0001649 // osteoblast differentiation // inferred from electronic annotation /// 0003007 // heart morphogenesis // inferred from electronic annotation /// 0006350 // …	0005634 // nucleus // inferred from direct assay /// 0005634 // nucleus // inferred from electronic annotation /// 0005737 // cytoplasm // inferred from direct assay	0003677 // DNA binding // traceable author statement /// 0003677 // DNA binding // inferred from electronic annotation /// 0003700 // sequence-specific DNA binding transcription factor activity // inferred from electronic annotation /// 0005515 // protein binding // inferred from physical interaction /// 0005515 // protein binding // inferred from electronic annotation /// 0010843 // promoter bin…
MTSS1	metastasis suppressor 1	MTSS1	chr8p22	0006928 // cellular component movement // non-traceable author statement /// 0007155 // cell adhesion // non-traceable author statement /// 0007165 // signal transduction // inferred from electronic annotation /// 0007169 // transmembrane receptor protein tyrosine kinase signaling pathway // traceable author statement /// 0030035 // microspike assembly // non-traceable author statement /// 003003…	0001726 // ruffle // non-traceable author statement /// 0005737 // cytoplasm // traceable author statement /// 0005737 // cytoplasm // inferred from electronic annotation /// 0005856 // cytoskeleton // inferred from electronic annotation /// 0015629 // actin cytoskeleton // inferred from direct assay /// 0030139 // endocytic vesicle // traceable author statement	0003779 // actin binding // inferred from electronic annotation /// 0003785 // actin monomer binding // inferred from direct assay /// 0005102 // receptor binding // inferred from physical interaction /// 0008093 // cytoskeletal adaptor activity // inferred from electronic annotation /// 0017124 // SH3 domain binding // inferred from electronic annotation
MUC1	mucin 1, cell surface associated	MUC1	chr1q21	0007565 // female pregnancy // inferred from electronic annotation /// 0032526 // response to retinoic acid // inferred from electronic annotation	0005576 // extracellular region // inferred from electronic annotation /// 0005634 // nucleus // inferred from electronic annotation /// 0005737 // cytoplasm // inferred from electronic annotation /// 0005886 // plasma membrane // inferred from direct assay /// 0005886 // plasma membrane // inferred from electronic annotation /// 0005887 // integral to plasma membrane // traceable author statemen…	---
MYC	V-myc myelocytomatosis viral oncogene homolog (avian)	MYC	chr8q24.21	0001658 // branching involved in ureteric bud morphogenesis // inferred from sequence or structural similarity /// 0001658 // branching involved in ureteric bud morphogenesis // inferred from electronic annotation /// 0001783 // B cell apoptosis // inferred from electronic annotation /// 0001836 // release of cytochrome c from mitochondria // inferred from electronic annotation /// 0002053 // pos…	0005634 // nucleus // inferred from direct assay /// 0005634 // nucleus // inferred from electronic annotation /// 0005634 // nucleus // traceable author statement /// 0005654 // nucleoplasm // inferred from direct assay /// 0005654 // nucleoplasm // inferred from electronic annotation /// 0005730 // nucleolus // inferred from direct assay /// 0005730 // nucleolus // inferred from electronic anno…	0003677 // DNA binding // traceable author statement /// 0003677 // DNA binding // inferred from electronic annotation /// 0003690 // double-stranded DNA binding // inferred from electronic annotation /// 0003700 // sequence-specific DNA binding transcription factor activity // inferred from electronic annotation /// 0003700 // sequence-specific DNA binding transcription factor activity // tracea…
NANOG	Nanog homeobox	NANOG	chr12p13.31	0006350 // transcription // inferred from electronic annotation /// 0006355 // regulation of transcription, DNA-dependent // inferred from direct assay /// 0006355 // regulation of transcription, DNA-dependent // inferred from electronic annotation /// 0007275 // multicellular organismal development // inferred from electronic annotation /// 0008283 // cell proliferation // inferred from mutant p…	0005634 // nucleus // inferred by curator /// 0005634 // nucleus // inferred from electronic annotation	0003677 // DNA binding // inferred from direct assay /// 0003677 // DNA binding // inferred from electronic annotation /// 0003700 // sequence-specific DNA binding transcription factor activity // inferred from direct assay /// 0003700 // sequence-specific DNA binding transcription factor activity // inferred from electronic annotation /// 0030528 // transcription regulator activity // inferred f…
NBL1	neuroblastoma, suppression of tumorigenicity 1	NBL1	chr1p36.13	---	0005576 // extracellular region // inferred from electronic annotation	---
NCAM2	neural cell adhesion molecule 2	NCAM2	chr21q21.1	0007155 // cell adhesion // inferred from electronic annotation /// 0007158 // neuron cell-cell adhesion // traceable author statement	0005886 // plasma membrane // inferred from electronic annotation /// 0005886 // plasma membrane // traceable author statement /// 0016020 // membrane // inferred from electronic annotation /// 0016021 // integral to membrane // inferred from electronic annotation /// 0016021 // integral to membrane // traceable author statement /// 0030424 // axon // inferred from electronic annotation	---
NEK2	NIMA (never in mitosis gene a)-related kinase 2	NEK2	chr1q32.2-q41	0000070 // mitotic sister chromatid segregation // inferred from electronic annotation /// 0006468 // protein phosphorylation // inferred from electronic annotation /// 0007049 // cell cycle // inferred from electronic annotation /// 0007059 // chromosome segregation // inferred from direct assay /// 0007059 // chromosome segregation // inferred from electronic annotation /// 0007067 // mitosis /…	0000775 // chromosome, centromeric region // inferred from electronic annotation /// 0000776 // kinetochore // inferred from direct assay /// 0000776 // kinetochore // inferred from electronic annotation /// 0000777 // condensed chromosome kinetochore // inferred from electronic annotation /// 0000794 // condensed nuclear chromosome // inferred from electronic annotation /// 0000922 // spindle po…	0000166 // nucleotide binding // inferred from electronic annotation /// 0004672 // protein kinase activity // inferred from direct assay /// 0004672 // protein kinase activity // inferred from electronic annotation /// 0004674 // protein serine/threonine kinase activity // inferred from electronic annotation /// 0004674 // protein serine/threonine kinase activity // traceable author statement //…
NES	nestin	NES	chr1q23.1	0007399 // nervous system development // inferred from electronic annotation /// 0007417 // central nervous system development // non-traceable author statement /// 0010212 // response to ionizing radiation // inferred from electronic annotation /// 0031667 // response to nutrient levels // inferred from electronic annotation /// 0042493 // response to drug // inferred from electronic annotation …	0005622 // intracellular // inferred from electronic annotation /// 0005737 // cytoplasm // inferred from electronic annotation /// 0005882 // intermediate filament // non-traceable author statement /// 0005882 // intermediate filament // inferred from electronic annotation /// 0045111 // intermediate filament cytoskeleton // inferred from direct assay	0005198 // structural molecule activity // inferred from electronic annotation
NEUROD1	neurogenic differentiation 1	NEUROD1	chr2q32	0003326 // pancreatic A cell fate commitment // inferred from electronic annotation /// 0003329 // pancreatic PP cell fate commitment // inferred from electronic annotation /// 0006350 // transcription // inferred from electronic annotation /// 0006355 // regulation of transcription, DNA-dependent // inferred from electronic annotation /// 0007263 // nitric oxide mediated signal transduction // i…	0005634 // nucleus // inferred by curator /// 0005634 // nucleus // inferred from electronic annotation /// 0005737 // cytoplasm // inferred from direct assay /// 0005737 // cytoplasm // inferred from electronic annotation /// 0043231 // intracellular membrane-bounded organelle // inferred from direct assay /// 0044424 // intracellular part // inferred from electronic annotation	0003677 // DNA binding // inferred from electronic annotation /// 0003690 // double-stranded DNA binding // inferred from electronic annotation /// 0003700 // sequence-specific DNA binding transcription factor activity // inferred from direct assay /// 0003702 // RNA polymerase II transcription factor activity // inferred from direct assay /// 0005515 // protein binding // inferred from electroni…
NEUROG2	neurogenin 2	NEUROG2	chr4q25	0001764 // neuron migration // inferred from electronic annotation /// 0006350 // transcription // inferred from electronic annotation /// 0007275 // multicellular organismal development // inferred from electronic annotation /// 0007399 // nervous system development // inferred from electronic annotation /// 0007411 // axon guidance // inferred from electronic annotation /// 0021954 // central n…	0005634 // nucleus // inferred from electronic annotation	0003677 // DNA binding // inferred from electronic annotation /// 0005515 // protein binding // inferred from electronic annotation /// 0030528 // transcription regulator activity // inferred from electronic annotation /// 0043565 // sequence-specific DNA binding // inferred from electronic annotation
NF1	neurofibromin 1	NF1	chr17q11.2	0000165 // MAPKKK cascade // inferred from sequence or structural similarity /// 0001649 // osteoblast differentiation // inferred from sequence or structural similarity /// 0001656 // metanephros development // inferred from sequence or structural similarity /// 0001666 // response to hypoxia // inferred from sequence or structural similarity /// 0001889 // liver development // inferred from seq…	0005622 // intracellular // inferred from electronic annotation /// 0005634 // nucleus // inferred from sequence or structural similarity /// 0005737 // cytoplasm // inferred from sequence or structural similarity /// 0030424 // axon // inferred from direct assay /// 0030425 // dendrite // inferred from direct assay	0005096 // GTPase activator activity // inferred from electronic annotation /// 0005099 // Ras GTPase activator activity // inferred from direct assay /// 0005488 // binding // inferred from electronic annotation /// 0005515 // protein binding // inferred from physical interaction
NKX2-1	NK2 homeobox 1	NKX2-1	chr14q13	0000122 // negative regulation of transcription from RNA polymerase II promoter // inferred from electronic annotation /// 0001764 // neuron migration // inferred from electronic annotation /// 0002016 // regulation of blood volume by renin-angiotensin // inferred from electronic annotation /// 0006350 // transcription // inferred from electronic annotation /// 0006355 // regulation of transcript…	0005625 // soluble fraction // inferred from electronic annotation /// 0005634 // nucleus // inferred from direct assay /// 0005634 // nucleus // inferred from electronic annotation /// 0005654 // nucleoplasm // inferred from sequence or structural similarity /// 0005654 // nucleoplasm // inferred from electronic annotation /// 0005667 // transcription factor complex // inferred from electronic a…	0003677 // DNA binding // inferred from mutant phenotype /// 0003677 // DNA binding // inferred from direct assay /// 0003677 // DNA binding // inferred from electronic annotation /// 0003700 // sequence-specific DNA binding transcription factor activity // inferred from direct assay /// 0003700 // sequence-specific DNA binding transcription factor activity // inferred from electronic annotation …
NKX2-2	NK2 homeobox 2	NKX2-2	chr20p11.22	0003323 // pancreatic B cell development // inferred from electronic annotation /// 0003326 // pancreatic A cell fate commitment // inferred from electronic annotation /// 0003327 // pancreatic B cell fate commitment // inferred from electronic annotation /// 0003329 // pancreatic PP cell fate commitment // inferred from electronic annotation /// 0006355 // regulation of transcription, DNA-depend…	0005634 // nucleus // inferred from direct assay /// 0005634 // nucleus // inferred from electronic annotation /// 0005730 // nucleolus // inferred from direct assay /// 0005737 // cytoplasm // inferred from direct assay /// 0044424 // intracellular part // inferred from electronic annotation	0003677 // DNA binding // inferred from electronic annotation /// 0003700 // sequence-specific DNA binding transcription factor activity // inferred from electronic annotation /// 0005515 // protein binding // inferred from electronic annotation /// 0008134 // transcription factor binding // inferred from electronic annotation /// 0030528 // transcription regulator activity // inferred from elect…
NKX6-1	NK6 homeobox 1	NKX6-1	chr4q21.33	0006350 // transcription // inferred from electronic annotation /// 0006355 // regulation of transcription, DNA-dependent // inferred from electronic annotation /// 0007224 // smoothened signaling pathway // inferred from electronic annotation /// 0007275 // multicellular organismal development // inferred from electronic annotation /// 0009887 // organ morphogenesis // traceable author statement…	0005634 // nucleus // inferred from electronic annotation /// 0044424 // intracellular part // inferred from electronic annotation	0003677 // DNA binding // inferred from electronic annotation /// 0003700 // sequence-specific DNA binding transcription factor activity // inferred from electronic annotation /// 0030528 // transcription regulator activity // inferred from electronic annotation /// 0043565 // sequence-specific DNA binding // inferred from electronic annotation
NOG	noggin	NOG	chr17q22	0001501 // skeletal system development // traceable author statement /// 0001501 // skeletal system development // inferred from electronic annotation /// 0001649 // osteoblast differentiation // inferred from sequence or structural similarity /// 0001649 // osteoblast differentiation // inferred from electronic annotation /// 0001655 // urogenital system development // inferred from electronic a…	0005576 // extracellular region // not recorded /// 0005576 // extracellular region // inferred from electronic annotation /// 0005615 // extracellular space // inferred from direct assay /// 0005615 // extracellular space // inferred from electronic annotation /// 0005615 // extracellular space // traceable author statement	0005515 // protein binding // inferred from physical interaction /// 0005515 // protein binding // inferred from electronic annotation /// 0019955 // cytokine binding // inferred from physical interaction /// 0042803 // protein homodimerization activity // inferred from direct assay
Notch1	notch 1	NOTCH1	chr9q34.3	0001701 // in utero embryonic development // inferred from electronic annotation /// 0001708 // cell fate specification // inferred from electronic annotation /// 0001837 // epithelial to mesenchymal transition // inferred from electronic annotation /// 0001889 // liver development // inferred from electronic annotation /// 0002040 // sprouting angiogenesis // inferred from electronic annotation …	0001669 // acrosomal vesicle // inferred from electronic annotation /// 0005634 // nucleus // traceable author statement /// 0005634 // nucleus // inferred from electronic annotation /// 0005737 // cytoplasm // inferred from electronic annotation /// 0005794 // Golgi apparatus // inferred from electronic annotation /// 0005886 // plasma membrane // inferred from electronic annotation /// 0016020 …	0003682 // chromatin binding // inferred from electronic annotation /// 0003700 // sequence-specific DNA binding transcription factor activity // inferred from electronic annotation /// 0004872 // receptor activity // inferred from electronic annotation /// 0005509 // calcium ion binding // inferred from electronic annotation /// 0005515 // protein binding // inferred from physical interaction //…
Notch2	notch 2	NOTCH2	chr1p13-p11	0001709 // cell fate determination // traceable author statement /// 0001709 // cell fate determination // inferred from electronic annotation /// 0002011 // morphogenesis of an epithelial sheet // inferred from electronic annotation /// 0006350 // transcription // inferred from electronic annotation /// 0006355 // regulation of transcription, DNA-dependent // traceable author statement /// 00069…	0005634 // nucleus // inferred from direct assay /// 0005634 // nucleus // inferred from electronic annotation /// 0005886 // plasma membrane // inferred from electronic annotation /// 0005887 // integral to plasma membrane // inferred from direct assay /// 0009986 // cell surface // inferred from direct assay /// 0016020 // membrane // inferred from electronic annotation /// 0016021 // integral …	0003706 // ligand-regulated transcription factor activity // traceable author statement /// 0004872 // receptor activity // non-traceable author statement /// 0004872 // receptor activity // inferred from electronic annotation /// 0005509 // calcium ion binding // inferred from electronic annotation /// 0005515 // protein binding // inferred from physical interaction /// 0005515 // protein bindin…
Notch3	notch 3	NOTCH3	chr19p13.2-p13.1	0006350 // transcription // inferred from electronic annotation /// 0006355 // regulation of transcription, DNA-dependent // inferred from electronic annotation /// 0007219 // Notch signaling pathway // inferred from electronic annotation /// 0007275 // multicellular organismal development // inferred from electronic annotation /// 0030154 // cell differentiation // inferred from electronic annot…	0005634 // nucleus // inferred from electronic annotation /// 0005886 // plasma membrane // inferred from electronic annotation /// 0016020 // membrane // inferred from electronic annotation /// 0016021 // integral to membrane // inferred from electronic annotation	0004872 // receptor activity // inferred from electronic annotation /// 0005509 // calcium ion binding // inferred from electronic annotation /// 0005515 // protein binding // inferred from physical interaction /// 0005515 // protein binding // inferred from electronic annotation
Notch4	notch 4	NOTCH4	chr6p21.3	0001569 // patterning of blood vessels // inferred from sequence or structural similarity /// 0001569 // patterning of blood vessels // inferred from electronic annotation /// 0001709 // cell fate determination // traceable author statement /// 0001763 // morphogenesis of a branching structure // inferred from sequence or structural similarity /// 0001763 // morphogenesis of a branching structure…	0005634 // nucleus // traceable author statement /// 0005634 // nucleus // inferred from electronic annotation /// 0005886 // plasma membrane // inferred from electronic annotation /// 0005887 // integral to plasma membrane // traceable author statement /// 0009986 // cell surface // inferred from direct assay /// 0016020 // membrane // inferred from electronic annotation /// 0016021 // integral …	0004872 // receptor activity // traceable author statement /// 0004872 // receptor activity // inferred from electronic annotation /// 0005509 // calcium ion binding // traceable author statement /// 0005509 // calcium ion binding // inferred from electronic annotation /// 0005515 // protein binding // inferred from physical interaction /// 0046982 // protein heterodimerization activity // tracea…
NRG1	neuregulin 1	NRG1	chr8p12	0000165 // MAPKKK cascade // inferred from electronic annotation /// 0000902 // cell morphogenesis // inferred from electronic annotation /// 0006916 // anti-apoptosis // inferred from direct assay /// 0007154 // cell communication // traceable author statement /// 0007169 // transmembrane receptor protein tyrosine kinase signaling pathway // inferred from direct assay /// 0007171 // activation o…	0005576 // extracellular region // non-traceable author statement /// 0005576 // extracellular region // inferred from electronic annotation /// 0005615 // extracellular space // inferred from direct assay /// 0005634 // nucleus // inferred from electronic annotation /// 0005737 // cytoplasm // inferred from electronic annotation /// 0005886 // plasma membrane // inferred from electronic annotati…	0003712 // transcription cofactor activity // inferred from direct assay /// 0005102 // receptor binding // inferred from physical interaction /// 0005102 // receptor binding // inferred from electronic annotation /// 0005125 // cytokine activity // traceable author statement /// 0005176 // ErbB-2 class receptor binding // inferred from electronic annotation /// 0005515 // protein binding // infe…
NRG2	neuregulin 2	NRG2	chr5q23-q33	0007165 // signal transduction // traceable author statement /// 0009790 // embryo development // inferred from electronic annotation	0005576 // extracellular region // inferred from electronic annotation /// 0005886 // plasma membrane // inferred from electronic annotation /// 0016020 // membrane // inferred from electronic annotation /// 0016021 // integral to membrane // inferred from electronic annotation	0005102 // receptor binding // traceable author statement /// 0005102 // receptor binding // inferred from electronic annotation /// 0008083 // growth factor activity // inferred from electronic annotation
NRG3	neuregulin 3	NRG3	chr10q22-q23	0001558 // regulation of cell growth // non-traceable author statement /// 0007243 // intracellular protein kinase cascade // inferred from electronic annotation /// 0007389 // pattern specification process // inferred from electronic annotation /// 0009790 // embryo development // inferred from electronic annotation /// 0030879 // mammary gland development // inferred from electronic annotation …	0005576 // extracellular region // non-traceable author statement /// 0005576 // extracellular region // inferred from electronic annotation /// 0005886 // plasma membrane // inferred from electronic annotation /// 0005887 // integral to plasma membrane // non-traceable author statement /// 0016020 // membrane // inferred from electronic annotation /// 0016021 // integral to membrane // inferred …	0005102 // receptor binding // inferred from electronic annotation /// 0005515 // protein binding // inferred from electronic annotation /// 0008083 // growth factor activity // non-traceable author statement /// 0008083 // growth factor activity // inferred from electronic annotation /// 0030297 // transmembrane receptor protein tyrosine kinase activator activity // non-traceable author statemen…
NRG4	neuregulin 4	NRG4	chr15q24.2	---	0005576 // extracellular region // inferred from electronic annotation /// 0005886 // plasma membrane // inferred from electronic annotation /// 0016020 // membrane // inferred from electronic annotation /// 0016021 // integral to membrane // inferred from electronic annotation	0008083 // growth factor activity // inferred from electronic annotation
NRP1	Neuropilin 1	NRP1	chr10p12	0001525 // angiogenesis // inferred from electronic annotation /// 0001569 // patterning of blood vessels // inferred from electronic annotation /// 0007155 // cell adhesion // inferred from electronic annotation /// 0007165 // signal transduction // traceable author statement /// 0007267 // cell-cell signaling // traceable author statement /// 0007275 // multicellular organismal development // i…	0005576 // extracellular region // inferred from electronic annotation /// 0005886 // plasma membrane // not recorded /// 0005886 // plasma membrane // inferred from electronic annotation /// 0016020 // membrane // inferred from electronic annotation /// 0016021 // integral to membrane // inferred from electronic annotation /// 0030424 // axon // inferred from electronic annotation	0004872 // receptor activity // inferred from electronic annotation /// 0005021 // vascular endothelial growth factor receptor activity // inferred from electronic annotation /// 0005021 // vascular endothelial growth factor receptor activity // traceable author statement /// 0005515 // protein binding // inferred from physical interaction /// 0005515 // protein binding // inferred from electroni…
NRP2	neuropilin 2	NRP2	chr2q33.3	0001525 // angiogenesis // non-traceable author statement /// 0001755 // neural crest cell migration // inferred from electronic annotation /// 0007155 // cell adhesion // inferred from electronic annotation /// 0007155 // cell adhesion // non-traceable author statement /// 0007275 // multicellular organismal development // inferred from electronic annotation /// 0007399 // nervous system develop…	0005624 // membrane fraction // traceable author statement /// 0005886 // plasma membrane // not recorded /// 0016020 // membrane // inferred from electronic annotation /// 0016021 // integral to membrane // inferred from electronic annotation /// 0016021 // integral to membrane // non-traceable author statement /// 0030424 // axon // inferred from electronic annotation	0004872 // receptor activity // inferred from electronic annotation /// 0004872 // receptor activity // traceable author statement /// 0005021 // vascular endothelial growth factor receptor activity // traceable author statement /// 0005021 // vascular endothelial growth factor receptor activity // non-traceable author statement /// 0005515 // protein binding // inferred from electronic annotatio…
NRSF/REST	RE1-silencing transcription factor	REST	chr4q12	0006350 // transcription // inferred from electronic annotation /// 0006355 // regulation of transcription, DNA-dependent // non-traceable author statement /// 0006355 // regulation of transcription, DNA-dependent // traceable author statement /// 0016481 // negative regulation of transcription // inferred from electronic annotation /// 0045449 // regulation of transcription // inferred from elec…	0000785 // chromatin // inferred from electronic annotation /// 0005622 // intracellular // inferred from electronic annotation /// 0005634 // nucleus // inferred from direct assay /// 0005634 // nucleus // non-traceable author statement /// 0005634 // nucleus // traceable author statement /// 0005634 // nucleus // inferred from electronic annotation /// 0005737 // cytoplasm // inferred from dire…	0003676 // nucleic acid binding // inferred from electronic annotation /// 0003677 // DNA binding // inferred from electronic annotation /// 0003682 // chromatin binding // inferred from electronic annotation /// 0005515 // protein binding // inferred from physical interaction /// 0008270 // zinc ion binding // inferred from electronic annotation /// 0016564 // transcription repressor activity //…
NUMB (PRRL isoforms 1 & 3)	Numb homolog (Drosophila)	NUMB	chr14q24.3	0007275 // multicellular organismal development // inferred from electronic annotation /// 0007399 // nervous system development // inferred from electronic annotation /// 0007405 // neuroblast proliferation // inferred from electronic annotation /// 0007409 // axonogenesis // inferred from electronic annotation /// 0021670 // lateral ventricle development // inferred from sequence or structural …	0005634 // nucleus // inferred from electronic annotation /// 0005737 // cytoplasm // inferred from electronic annotation /// 0005769 // early endosome // inferred from electronic annotation /// 0005886 // plasma membrane // not recorded /// 0005887 // integral to plasma membrane // traceable author statement /// 0016020 // membrane // inferred from electronic annotation /// 0016323 // basolatera…	0005515 // protein binding // inferred from physical interaction /// 0005515 // protein binding // inferred from electronic annotation /// 0008013 // beta-catenin binding // inferred from electronic annotation /// 0045294 // alpha-catenin binding // inferred from electronic annotation /// 0045296 // cadherin binding // inferred from electronic annotation
NUMB (PRRS isoforms 2 & 4)	Numb homolog (Drosophila)	NUMB	chr14q24.3	0007275 // multicellular organismal development // inferred from electronic annotation /// 0007399 // nervous system development // inferred from electronic annotation /// 0007405 // neuroblast proliferation // inferred from electronic annotation /// 0007409 // axonogenesis // inferred from electronic annotation /// 0021670 // lateral ventricle development // inferred from sequence or structural …	0005634 // nucleus // inferred from electronic annotation /// 0005737 // cytoplasm // inferred from electronic annotation /// 0005769 // early endosome // inferred from electronic annotation /// 0005886 // plasma membrane // not recorded /// 0005887 // integral to plasma membrane // traceable author statement /// 0016020 // membrane // inferred from electronic annotation /// 0016323 // basolatera…	0005515 // protein binding // inferred from physical interaction /// 0005515 // protein binding // inferred from electronic annotation /// 0008013 // beta-catenin binding // inferred from electronic annotation /// 0045294 // alpha-catenin binding // inferred from electronic annotation /// 0045296 // cadherin binding // inferred from electronic annotation
OCLN	occludin	OCLN	chr5q13.1	0006461 // protein complex assembly // traceable author statement	0005886 // plasma membrane // not recorded /// 0005886 // plasma membrane // inferred from direct assay /// 0005886 // plasma membrane // traceable author statement /// 0005923 // tight junction // inferred from electronic annotation /// 0016020 // membrane // inferred from electronic annotation /// 0016021 // integral to membrane // inferred from electronic annotation /// 0030054 // cell junctio…	0005198 // structural molecule activity // inferred from electronic annotation /// 0005515 // protein binding // inferred from physical interaction
OLIG1	oligodendrocyte transcription factor 1	OLIG1	chr21q22.11	0006350 // transcription // inferred from electronic annotation /// 0007275 // multicellular organismal development // inferred from electronic annotation /// 0045449 // regulation of transcription // inferred from electronic annotation /// 0048663 // neuron fate commitment // inferred from electronic annotation	0005634 // nucleus // inferred from electronic annotation	0003677 // DNA binding // inferred from electronic annotation /// 0030528 // transcription regulator activity // inferred from electronic annotation
OLIG2	oligodendrocyte lineage transcription factor 2	OLIG2	chr21q22.11	0000122 // negative regulation of transcription from RNA polymerase II promoter // inferred from electronic annotation /// 0006350 // transcription // inferred from electronic annotation /// 0006355 // regulation of transcription, DNA-dependent // inferred from electronic annotation /// 0007275 // multicellular organismal development // inferred from electronic annotation /// 0007399 // nervous s…	0005634 // nucleus // inferred from electronic annotation /// 0005737 // cytoplasm // inferred from electronic annotation	0003677 // DNA binding // inferred from electronic annotation /// 0003700 // sequence-specific DNA binding transcription factor activity // inferred from electronic annotation /// 0003705 // sequence-specific enhancer binding RNA polymerase II transcription factor activity // inferred from electronic annotation /// 0005515 // protein binding // inferred from electronic annotation /// 0030528 // t…
PAI1	serpin peptidase inhibitor, clade E (nexin, plasminogen activator inhibitor type 1), member 1	SERPINE1	chr7q21.3-q22	0000302 // response to reactive oxygen species // inferred from electronic annotation /// 0001300 // chronological cell aging // inferred from expression pattern /// 0010469 // regulation of receptor activity // inferred from direct assay /// 0010757 // negative regulation of plasminogen activation // inferred from direct assay /// 0010757 // negative regulation of plasminogen activation // infer…	0005576 // extracellular region // not recorded /// 0005576 // extracellular region // inferred from direct assay /// 0005576 // extracellular region // inferred from electronic annotation /// 0005615 // extracellular space // inferred from direct assay /// 0005615 // extracellular space // inferred from electronic annotation /// 0005625 // soluble fraction // inferred from electronic annotation …	0002020 // protease binding // inferred from physical interaction /// 0004252 // serine-type endopeptidase activity // inferred from electronic annotation /// 0004867 // serine-type endopeptidase inhibitor activity // not recorded /// 0004867 // serine-type endopeptidase inhibitor activity // inferred from direct assay /// 0004867 // serine-type endopeptidase inhibitor activity // inferred from p…
PARD3	par-3 partitioning defective 3 homolog (C. elegans)	PARD3	chr10p11.21	0006461 // protein complex assembly // traceable author statement /// 0006612 // protein targeting to membrane // inferred from sequence or structural similarity /// 0007049 // cell cycle // inferred from electronic annotation /// 0007163 // establishment or maintenance of cell polarity // traceable author statement /// 0007205 // activation of protein kinase C activity by G-protein coupled recep…	0005737 // cytoplasm // inferred from electronic annotation /// 0005856 // cytoskeleton // inferred from electronic annotation /// 0005886 // plasma membrane // inferred from electronic annotation /// 0005911 // cell-cell junction // inferred from sequence or structural similarity /// 0005923 // tight junction // inferred from direct assay /// 0005923 // tight junction // inferred from sequence o…	0005515 // protein binding // inferred from physical interaction /// 0005515 // protein binding // inferred from electronic annotation /// 0005546 // phosphatidylinositol-4,5-bisphosphate binding // inferred from sequence or structural similarity /// 0005547 // phosphatidylinositol-3,4,5-trisphosphate binding // inferred from sequence or structural similarity /// 0008289 // lipid binding // infer…
PARD6A	par-6 partitioning defective 6 homolog alpha (C. elegans)	PARD6A	chr16q22.1	0007049 // cell cycle // inferred from electronic annotation /// 0016032 // viral reproduction // traceable author statement /// 0045217 // cell-cell junction maintenance // inferred from sequence or structural similarity /// 0045217 // cell-cell junction maintenance // inferred from electronic annotation /// 0051301 // cell division // inferred from electronic annotation	0001726 // ruffle // inferred from electronic annotation /// 0005634 // nucleus // inferred from sequence or structural similarity /// 0005634 // nucleus // inferred from electronic annotation /// 0005737 // cytoplasm // inferred from electronic annotation /// 0005886 // plasma membrane // inferred from electronic annotation /// 0005923 // tight junction // inferred from sequence or structural si…	0005515 // protein binding // inferred from physical interaction /// 0005515 // protein binding // inferred from electronic annotation /// 0008134 // transcription factor binding // traceable author statement /// 0017048 // Rho GTPase binding // inferred from sequence or structural similarity /// 0017048 // Rho GTPase binding // inferred from electronic annotation /// 0030742 // GTP-dependent pro…
PDGFA	platelet-derived growth factor alpha polypeptide	PDGFA	chr7p22	0001525 // angiogenesis // inferred from electronic annotation /// 0001666 // response to hypoxia // inferred from electronic annotation /// 0001775 // cell activation // traceable author statement /// 0001942 // hair follicle development // inferred from electronic annotation /// 0002053 // positive regulation of mesenchymal cell proliferation // inferred from electronic annotation /// 0007179 /…	0005576 // extracellular region // not recorded /// 0005576 // extracellular region // inferred from electronic annotation /// 0005615 // extracellular space // inferred from direct assay /// 0005902 // microvillus // inferred from electronic annotation /// 0009986 // cell surface // inferred from direct assay /// 0016020 // membrane // inferred from electronic annotation	0005161 // platelet-derived growth factor receptor binding // inferred from direct assay /// 0005161 // platelet-derived growth factor receptor binding // inferred from physical interaction /// 0005518 // collagen binding // inferred from direct assay /// 0008083 // growth factor activity // inferred from electronic annotation /// 0042803 // protein homodimerization activity // inferred from dire…
PDGFB	platelet-derived growth factor beta polypeptide (simian sarcoma viral (v-sis) oncogene homolog)	PDGFB	chr22q12.3-q13.1|22q13.1	0001666 // response to hypoxia // inferred from electronic annotation /// 0001938 // positive regulation of endothelial cell proliferation // inferred from direct assay /// 0001938 // positive regulation of endothelial cell proliferation // inferred from electronic annotation /// 0002548 // monocyte chemotaxis // inferred from direct assay /// 0006260 // DNA replication // inferred from electroni…	0005576 // extracellular region // not recorded /// 0005576 // extracellular region // non-traceable author statement /// 0005576 // extracellular region // inferred from electronic annotation /// 0005737 // cytoplasm // inferred from electronic annotation /// 0009986 // cell surface // inferred from direct assay /// 0016020 // membrane // inferred from electronic annotation	0005161 // platelet-derived growth factor receptor binding // inferred from direct assay /// 0005161 // platelet-derived growth factor receptor binding // inferred from physical interaction /// 0005161 // platelet-derived growth factor receptor binding // non-traceable author statement /// 0005161 // platelet-derived growth factor receptor binding // inferred from electronic annotation /// 000551…
PDGFRA	platelet-derived growth factor receptor, alpha polypeptide	PDGFRA	chr4q12	0001553 // luteinization // inferred from electronic annotation /// 0001701 // in utero embryonic development // inferred from electronic annotation /// 0001775 // cell activation // traceable author statement /// 0006468 // protein phosphorylation // inferred from electronic annotation /// 0007169 // transmembrane receptor protein tyrosine kinase signaling pathway // inferred from electronic ann…	0005886 // plasma membrane // not recorded /// 0005887 // integral to plasma membrane // inferred from direct assay /// 0005887 // integral to plasma membrane // inferred from electronic annotation /// 0016020 // membrane // inferred from electronic annotation /// 0016021 // integral to membrane // inferred from electronic annotation	0000166 // nucleotide binding // inferred from electronic annotation /// 0004672 // protein kinase activity // inferred from electronic annotation /// 0004713 // protein tyrosine kinase activity // not recorded /// 0004713 // protein tyrosine kinase activity // inferred from electronic annotation /// 0004714 // transmembrane receptor protein tyrosine kinase activity // inferred from electronic an…
PDGFRB	platelet-derived growth factor receptor, beta polypeptide	PDGFRB	chr5q33.1	0001701 // in utero embryonic development // inferred from electronic annotation /// 0001822 // kidney development // inferred from electronic annotation /// 0001894 // tissue homeostasis // inferred from electronic annotation /// 0006468 // protein phosphorylation // inferred from electronic annotation /// 0006807 // nitrogen compound metabolic process // inferred from electronic annotation /// …	0005886 // plasma membrane // not recorded /// 0005887 // integral to plasma membrane // inferred from electronic annotation /// 0016020 // membrane // inferred from direct assay /// 0016020 // membrane // inferred from electronic annotation /// 0016021 // integral to membrane // inferred from electronic annotation	0000166 // nucleotide binding // inferred from electronic annotation /// 0004672 // protein kinase activity // inferred from electronic annotation /// 0004713 // protein tyrosine kinase activity // not recorded /// 0004713 // protein tyrosine kinase activity // inferred from electronic annotation /// 0004714 // transmembrane receptor protein tyrosine kinase activity // inferred from electronic an…
PDPN	podoplanin	PDPN	chr1p36.21	0000902 // cell morphogenesis // inferred from sequence or structural similarity /// 0000902 // cell morphogenesis // inferred from electronic annotation /// 0001946 // lymphangiogenesis // inferred from sequence or structural similarity /// 0001946 // lymphangiogenesis // inferred from electronic annotation /// 0006693 // prostaglandin metabolic process // inferred from electronic annotation ///…	0001726 // ruffle // inferred from sequence or structural similarity /// 0001726 // ruffle // inferred from electronic annotation /// 0005886 // plasma membrane // inferred from sequence or structural similarity /// 0005886 // plasma membrane // inferred from electronic annotation /// 0005887 // integral to plasma membrane // traceable author statement /// 0016020 // membrane // inferred from ele…	0005372 // water transmembrane transporter activity // inferred from sequence or structural similarity /// 0008517 // folic acid transporter activity // inferred from sequence or structural similarity /// 0015171 // amino acid transmembrane transporter activity // inferred from sequence or structural similarity /// 0015250 // water channel activity // inferred from sequence or structural similari…
PGF	placental growth factor	PGF	chr14q24.3	0001525 // angiogenesis // inferred from electronic annotation /// 0001658 // branching involved in ureteric bud morphogenesis // inferred from electronic annotation /// 0001666 // response to hypoxia // inferred from electronic annotation /// 0001938 // positive regulation of endothelial cell proliferation // inferred from electronic annotation /// 0007165 // signal transduction // traceable aut…	0005576 // extracellular region // inferred from electronic annotation /// 0005615 // extracellular space // inferred from electronic annotation /// 0016020 // membrane // inferred from electronic annotation	0005515 // protein binding // inferred from electronic annotation /// 0008083 // growth factor activity // inferred from electronic annotation /// 0008083 // growth factor activity // traceable author statement /// 0008201 // heparin binding // inferred from electronic annotation /// 0042803 // protein homodimerization activity // inferred from electronic annotation /// 0046982 // protein heterod…
PLAT	plasminogen activator, tissue	PLAT	chr8p12	0001666 // response to hypoxia // inferred from electronic annotation /// 0006464 // protein modification process // traceable author statement /// 0006508 // proteolysis // traceable author statement /// 0006508 // proteolysis // inferred from electronic annotation /// 0007596 // blood coagulation // traceable author statement /// 0014909 // smooth muscle cell migration // inferred from electron…	0005576 // extracellular region // not recorded /// 0005576 // extracellular region // inferred from electronic annotation /// 0005615 // extracellular space // inferred from electronic annotation /// 0005737 // cytoplasm // inferred from direct assay /// 0005737 // cytoplasm // inferred from electronic annotation /// 0009986 // cell surface // inferred from direct assay /// 0030141 // stored sec…	0003824 // catalytic activity // inferred from electronic annotation /// 0004252 // serine-type endopeptidase activity // not recorded /// 0004252 // serine-type endopeptidase activity // inferred from direct assay /// 0004252 // serine-type endopeptidase activity // inferred from electronic annotation /// 0005515 // protein binding // inferred from physical interaction /// 0008233 // peptidase a…
PLAU	plasminogen activator, urokinase	PLAU	chr10q24	0001525 // angiogenesis // inferred from electronic annotation /// 0001666 // response to hypoxia // inferred from electronic annotation /// 0006508 // proteolysis // inferred from electronic annotation /// 0006508 // proteolysis // traceable author statement /// 0006935 // chemotaxis // traceable author statement /// 0007165 // signal transduction // traceable author statement /// 0007566 // emb…	0005576 // extracellular region // inferred from electronic annotation /// 0005615 // extracellular space // inferred from direct assay /// 0005886 // plasma membrane // not recorded /// 0009986 // cell surface // inferred from direct assay	0003824 // catalytic activity // inferred from electronic annotation /// 0004252 // serine-type endopeptidase activity // inferred from electronic annotation /// 0008233 // peptidase activity // inferred from electronic annotation /// 0008236 // serine-type peptidase activity // inferred from electronic annotation /// 0016301 // kinase activity // inferred from electronic annotation /// 0016787 /…
PLK1	polo-like kinase 1	PLK1	chr16p12.2	0000236 // mitotic prometaphase // inferred from electronic annotation /// 0006468 // protein phosphorylation // inferred from electronic annotation /// 0007049 // cell cycle // inferred from electronic annotation /// 0007067 // mitosis // inferred from direct assay /// 0007067 // mitosis // inferred from electronic annotation /// 0007067 // mitosis // traceable author statement /// 0007346 // re…	0000775 // chromosome, centromeric region // inferred from electronic annotation /// 0000776 // kinetochore // inferred from direct assay /// 0000776 // kinetochore // inferred from electronic annotation /// 0000777 // condensed chromosome kinetochore // inferred from electronic annotation /// 0000922 // spindle pole // inferred from electronic annotation /// 0000942 // condensed nuclear chromoso…	0000166 // nucleotide binding // inferred from electronic annotation /// 0004672 // protein kinase activity // inferred from direct assay /// 0004672 // protein kinase activity // inferred from electronic annotation /// 0004672 // protein kinase activity // non-traceable author statement /// 0004674 // protein serine/threonine kinase activity // inferred from mutant phenotype /// 0004674 // prote…
POSTN	periostin, osteoblast specific factor	POSTN	chr13q13.3	0001501 // skeletal system development // traceable author statement /// 0007155 // cell adhesion // inferred from direct assay /// 0007155 // cell adhesion // inferred from electronic annotation	0005576 // extracellular region // inferred from electronic annotation /// 0005578 // proteinaceous extracellular matrix // inferred from sequence or structural similarity /// 0005578 // proteinaceous extracellular matrix // inferred from electronic annotation /// 0031012 // extracellular matrix // inferred from direct assay	0008201 // heparin binding // inferred from sequence or structural similarity /// 0008201 // heparin binding // inferred from electronic annotation
POU3F1	POU class 3 homeobox 1	POU3F1	chr1p34.1	0006350 // transcription // inferred from electronic annotation /// 0006355 // regulation of transcription, DNA-dependent // inferred from electronic annotation /// 0008366 // axon ensheathment // traceable author statement /// 0008544 // epidermis development // inferred from electronic annotation /// 0010628 // positive regulation of gene expression // inferred from sequence or structural simil…	0005634 // nucleus // inferred from sequence or structural similarity /// 0005634 // nucleus // inferred from electronic annotation /// 0005667 // transcription factor complex // inferred from electronic annotation	0003677 // DNA binding // inferred from electronic annotation /// 0003700 // sequence-specific DNA binding transcription factor activity // inferred from electronic annotation /// 0003700 // sequence-specific DNA binding transcription factor activity // traceable author statement /// 0016563 // transcription activator activity // inferred from sequence or structural similarity /// 0016563 // tran…
POU5F1	POU class 5 homeobox 1 /// POU class 5 homeobox 1B /// POU class 5 homeobox 1 pseudogene 3 /// POU class 5 homeobox 1 pseudogene 4	POU5F1 /// POU5F1B /// POU5F1P3 /// POU5F1P4	chr12p13.31 /// chr1q22 /// chr6p21.31 /// chr8q24.21	0003130 // BMP signaling pathway involved in heart induction // inferred from mutant phenotype /// 0006350 // transcription // inferred from electronic annotation /// 0006355 // regulation of transcription, DNA-dependent // inferred from direct assay /// 0006355 // regulation of transcription, DNA-dependent // non-traceable author statement /// 0006355 // regulation of transcription, DNA-dependen…	0005634 // nucleus // inferred by curator /// 0005634 // nucleus // inferred from direct assay /// 0005634 // nucleus // traceable author statement /// 0005634 // nucleus // inferred from electronic annotation /// 0005667 // transcription factor complex // inferred from direct assay /// 0005737 // cytoplasm // inferred from direct assay /// 0005829 // cytosol // inferred from direct assay	0003677 // DNA binding // inferred from direct assay /// 0003677 // DNA binding // inferred from electronic annotation /// 0003700 // sequence-specific DNA binding transcription factor activity // inferred from direct assay /// 0003700 // sequence-specific DNA binding transcription factor activity // traceable author statement /// 0003700 // sequence-specific DNA binding transcription factor acti…
PRKCI	protein kinase C, iota	PRKCI	chr3q26.3	0006468 // protein phosphorylation // inferred from direct assay /// 0006468 // protein phosphorylation // inferred from electronic annotation /// 0006612 // protein targeting to membrane // non-traceable author statement /// 0006916 // anti-apoptosis // not recorded /// 0007010 // cytoskeleton organization // non-traceable author statement /// 0007015 // actin filament organization // inferred f…	0000133 // polarisome // traceable author statement /// 0005634 // nucleus // inferred from direct assay /// 0005634 // nucleus // inferred from electronic annotation /// 0005737 // cytoplasm // inferred from electronic annotation /// 0005768 // endosome // inferred from electronic annotation /// 0005829 // cytosol // not recorded /// 0005829 // cytosol // inferred from direct assay /// 0016020 /…	0000166 // nucleotide binding // inferred from electronic annotation /// 0004672 // protein kinase activity // inferred from electronic annotation /// 0004674 // protein serine/threonine kinase activity // not recorded /// 0004674 // protein serine/threonine kinase activity // inferred from direct assay /// 0004674 // protein serine/threonine kinase activity // inferred from electronic annotation…
PRKCZ	protein kinase C, zeta	PRKCZ	chr1p36.33-p36.2	0000226 // microtubule cytoskeleton organization // inferred from electronic annotation /// 0001954 // positive regulation of cell-matrix adhesion // inferred from electronic annotation /// 0006468 // protein phosphorylation // inferred from electronic annotation /// 0006916 // anti-apoptosis // traceable author statement /// 0007165 // signal transduction // inferred from electronic annotation /…	0005624 // membrane fraction // traceable author statement /// 0005737 // cytoplasm // inferred from electronic annotation /// 0005737 // cytoplasm // traceable author statement /// 0005768 // endosome // inferred from electronic annotation /// 0005792 // microsome // inferred from electronic annotation /// 0005829 // cytosol // inferred from electronic annotation /// 0005886 // plasma membrane /…	0000166 // nucleotide binding // inferred from electronic annotation /// 0004672 // protein kinase activity // inferred from electronic annotation /// 0004674 // protein serine/threonine kinase activity // inferred from direct assay /// 0004674 // protein serine/threonine kinase activity // inferred from electronic annotation /// 0004697 // protein kinase C activity // inferred from electronic an…
PROC	protein C (inactivator of coagulation factors Va and VIIIa)	PROC	chr2q13-q14	0006508 // proteolysis // non-traceable author statement /// 0006508 // proteolysis // inferred from electronic annotation /// 0007596 // blood coagulation // inferred from electronic annotation /// 0030195 // negative regulation of blood coagulation // traceable author statement /// 0030195 // negative regulation of blood coagulation // inferred from electronic annotation /// 0043066 // negative…	0005576 // extracellular region // non-traceable author statement /// 0005576 // extracellular region // inferred from electronic annotation /// 0005615 // extracellular space // inferred from electronic annotation /// 0005886 // plasma membrane // not recorded	0003824 // catalytic activity // inferred from electronic annotation /// 0004252 // serine-type endopeptidase activity // not recorded /// 0004252 // serine-type endopeptidase activity // traceable author statement /// 0004252 // serine-type endopeptidase activity // inferred from electronic annotation /// 0005509 // calcium ion binding // inferred from electronic annotation /// 0005515 // protei…
PROCR	protein C receptor, endothelial	PROCR	chr20q11.2	0006955 // immune response // inferred from electronic annotation /// 0007596 // blood coagulation // inferred from electronic annotation /// 0019882 // antigen processing and presentation // inferred from electronic annotation	0005813 // centrosome // inferred from electronic annotation /// 0005887 // integral to plasma membrane // traceable author statement /// 0016020 // membrane // inferred from electronic annotation /// 0016021 // integral to membrane // inferred from electronic annotation /// 0042612 // MHC class I protein complex // inferred from electronic annotation	0004872 // receptor activity // inferred from electronic annotation /// 0004872 // receptor activity // traceable author statement
PROM1/CD133	prominin 1	PROM1	chr4p15.32	0007601 // visual perception // inferred from electronic annotation /// 0010842 // retina layer formation // inferred from sequence or structural similarity /// 0050896 // response to stimulus // inferred from electronic annotation /// 0060219 // camera-type eye photoreceptor cell differentiation // inferred from sequence or structural similarity	0001750 // photoreceptor outer segment // inferred from sequence or structural similarity /// 0001750 // photoreceptor outer segment // inferred from electronic annotation /// 0005615 // extracellular space // inferred from electronic annotation /// 0005886 // plasma membrane // inferred from direct assay /// 0005886 // plasma membrane // inferred from electronic annotation /// 0005887 // integra…	---
PROX1	Prospero homeobox 1	PROX1	chr1q32.2-q32.3	0000122 // negative regulation of transcription from RNA polymerase II promoter // inferred from direct assay /// 0001709 // cell fate determination // inferred from electronic annotation /// 0001822 // kidney development // inferred from expression pattern /// 0001889 // liver development // inferred from expression pattern /// 0001938 // positive regulation of endothelial cell proliferation // …	0005634 // nucleus // inferred from direct assay /// 0005634 // nucleus // inferred from electronic annotation /// 0005737 // cytoplasm // inferred from direct assay /// 0005737 // cytoplasm // inferred from electronic annotation	0003677 // DNA binding // inferred from mutant phenotype /// 0003677 // DNA binding // inferred from electronic annotation /// 0003700 // sequence-specific DNA binding transcription factor activity // inferred by curator /// 0003705 // sequence-specific enhancer binding RNA polymerase II transcription factor activity // inferred from sequence or structural similarity /// 0003705 // sequence-speci…
PTCH	patched 1	PTCH1	chr9q22.3	0001841 // neural tube formation // inferred from electronic annotation /// 0001843 // neural tube closure // inferred from electronic annotation /// 0003007 // heart morphogenesis // inferred from electronic annotation /// 0007165 // signal transduction // inferred from electronic annotation /// 0007165 // signal transduction // traceable author statement /// 0007224 // smoothened signaling path…	0005887 // integral to plasma membrane // traceable author statement /// 0016020 // membrane // inferred from electronic annotation /// 0016021 // integral to membrane // inferred from electronic annotation	0004872 // receptor activity // inferred from electronic annotation /// 0004872 // receptor activity // traceable author statement /// 0005113 // patched binding // inferred from electronic annotation /// 0005515 // protein binding // inferred from physical interaction /// 0005515 // protein binding // inferred from electronic annotation /// 0008158 // hedgehog receptor activity // inferred from …
PTCH2	patched 2	PTCH2	chr1p34.1	0006461 // protein complex assembly // traceable author statement /// 0007283 // spermatogenesis // traceable author statement /// 0008544 // epidermis development // traceable author statement /// 0008544 // epidermis development // inferred from electronic annotation /// 0042633 // hair cycle // inferred from electronic annotation /// 0043588 // skin development // inferred from electronic anno…	0005887 // integral to plasma membrane // traceable author statement /// 0016020 // membrane // inferred from electronic annotation /// 0016021 // integral to membrane // inferred from electronic annotation	0004872 // receptor activity // inferred from electronic annotation /// 0004888 // transmembrane receptor activity // traceable author statement /// 0008158 // hedgehog receptor activity // inferred from electronic annotation
PTHR1	parathyroid hormone 1 receptor	PTH1R	chr3p22-p21.1	0001501 // skeletal system development // traceable author statement /// 0007165 // signal transduction // inferred from electronic annotation /// 0007166 // cell surface receptor linked signaling pathway // inferred from electronic annotation /// 0007186 // G-protein coupled receptor protein signaling pathway // traceable author statement /// 0007186 // G-protein coupled receptor protein signali…	0005634 // nucleus // traceable author statement /// 0005737 // cytoplasm // traceable author statement /// 0005886 // plasma membrane // not recorded /// 0005886 // plasma membrane // inferred from electronic annotation /// 0005887 // integral to plasma membrane // traceable author statement /// 0016020 // membrane // inferred from electronic annotation /// 0016021 // integral to membrane // inf…	0004871 // signal transducer activity // inferred from electronic annotation /// 0004872 // receptor activity // inferred from electronic annotation /// 0004888 // transmembrane receptor activity // inferred from electronic annotation /// 0004930 // G-protein coupled receptor activity // inferred from electronic annotation /// 0004991 // parathyroid hormone receptor activity // inferred from elec…
PTN	pleiotrophin	PTN	chr7q33	0001503 // ossification // inferred from electronic annotation /// 0007185 // transmembrane receptor protein tyrosine phosphatase signaling pathway // traceable author statement /// 0007399 // nervous system development // traceable author statement /// 0007612 // learning // inferred from electronic annotation /// 0008284 // positive regulation of cell proliferation // traceable author statement…	0005576 // extracellular region // inferred from electronic annotation /// 0005615 // extracellular space // traceable author statement /// 0005783 // endoplasmic reticulum // inferred from direct assay	0004864 // phosphoprotein phosphatase inhibitor activity // traceable author statement /// 0008083 // growth factor activity // inferred from electronic annotation /// 0008201 // heparin binding // inferred from electronic annotation
PUMA	BCL2 binding component 3	BBC3	chr19q13.3-q13.4	0001836 // release of cytochrome c from mitochondria // inferred from direct assay /// 0006915 // apoptosis // inferred from direct assay /// 0006915 // apoptosis // inferred from electronic annotation /// 0006917 // induction of apoptosis // inferred from direct assay /// 0006919 // activation of caspase activity // inferred from direct assay /// 0045926 // negative regulation of growth // infer…	0005739 // mitochondrion // inferred from direct assay /// 0005739 // mitochondrion // inferred from electronic annotation	0005515 // protein binding // inferred from physical interaction
RAB23	RAB23, member RAS oncogene family	RAB23	chr6p11	0006810 // transport // inferred from electronic annotation /// 0007165 // signal transduction // inferred from electronic annotation /// 0007264 // small GTPase mediated signal transduction // inferred from electronic annotation /// 0007399 // nervous system development // inferred from electronic annotation /// 0008589 // regulation of smoothened signaling pathway // inferred from electronic an…	0005886 // plasma membrane // inferred from electronic annotation /// 0016020 // membrane // inferred from electronic annotation	0000166 // nucleotide binding // inferred from electronic annotation /// 0005525 // GTP binding // inferred from electronic annotation
RET	ret proto-oncogene	RET	chr10q11.2	0000165 // MAPKKK cascade // inferred from electronic annotation /// 0001657 // ureteric bud development // inferred from electronic annotation /// 0001755 // neural crest cell migration // inferred from electronic annotation /// 0001838 // embryonic epithelial tube formation // inferred from electronic annotation /// 0001932 // regulation of protein phosphorylation // inferred from electronic an…	0005952 // cAMP-dependent protein kinase complex // inferred from electronic annotation /// 0005952 // cAMP-dependent protein kinase complex // non-traceable author statement /// 0016020 // membrane // inferred from electronic annotation /// 0016021 // integral to membrane // inferred from electronic annotation	0000166 // nucleotide binding // inferred from electronic annotation /// 0004672 // protein kinase activity // inferred from electronic annotation /// 0004691 // cAMP-dependent protein kinase activity // non-traceable author statement /// 0004713 // protein tyrosine kinase activity // traceable author statement /// 0004713 // protein tyrosine kinase activity // inferred from electronic annotation…
RING1	ring finger protein 1	RING1	chr6p21.3	0006350 // transcription // inferred from electronic annotation /// 0009952 // anterior/posterior pattern formation // inferred from electronic annotation /// 0016568 // chromatin modification // non-traceable author statement /// 0016568 // chromatin modification // inferred from electronic annotation /// 0016574 // histone ubiquitination // inferred from electronic annotation /// 0045449 // reg…	0000151 // ubiquitin ligase complex // inferred from electronic annotation /// 0001739 // sex chromatin // inferred from electronic annotation /// 0005634 // nucleus // inferred from direct assay /// 0005634 // nucleus // inferred from electronic annotation /// 0005730 // nucleolus // inferred from direct assay /// 0005737 // cytoplasm // inferred from direct assay /// 0016604 // nuclear body // …	0003682 // chromatin binding // inferred from electronic annotation /// 0004842 // ubiquitin-protein ligase activity // inferred from electronic annotation /// 0005515 // protein binding // inferred from physical interaction /// 0005515 // protein binding // inferred from electronic annotation /// 0008270 // zinc ion binding // non-traceable author statement /// 0008270 // zinc ion binding // inf…
RPTPA	protein tyrosine phosphatase, receptor type, A	PTPRA	chr20p13	0006468 // protein phosphorylation // inferred from electronic annotation /// 0006470 // protein dephosphorylation // inferred from electronic annotation /// 0006810 // transport // inferred from electronic annotation /// 0006886 // intracellular protein transport // inferred from electronic annotation /// 0008286 // insulin receptor signaling pathway // inferred from electronic annotation /// 00…	0005737 // cytoplasm // inferred from electronic annotation /// 0005764 // lysosome // inferred from electronic annotation /// 0005765 // lysosomal membrane // inferred from electronic annotation /// 0005768 // endosome // inferred from electronic annotation /// 0005769 // early endosome // inferred from direct assay /// 0005770 // late endosome // inferred from direct assay /// 0005886 // plasma…	0004721 // phosphoprotein phosphatase activity // inferred from electronic annotation /// 0004725 // protein tyrosine phosphatase activity // traceable author statement /// 0004725 // protein tyrosine phosphatase activity // inferred from electronic annotation /// 0004872 // receptor activity // inferred from electronic annotation /// 0005001 // transmembrane receptor protein tyrosine phosphatase…
RPTPB	Protein tyrosine phosphatase, receptor type, B	PTPRB	chr12q15-q21	0001525 // angiogenesis // inferred from electronic annotation /// 0006470 // protein dephosphorylation // inferred from electronic annotation /// 0006470 // protein dephosphorylation // traceable author statement /// 0006796 // phosphate metabolic process // traceable author statement /// 0016311 // dephosphorylation // inferred from direct assay /// 0016311 // dephosphorylation // inferred from…	0005887 // integral to plasma membrane // traceable author statement /// 0016020 // membrane // inferred from electronic annotation /// 0016021 // integral to membrane // inferred from electronic annotation	0004721 // phosphoprotein phosphatase activity // inferred from electronic annotation /// 0004725 // protein tyrosine phosphatase activity // inferred from electronic annotation /// 0005001 // transmembrane receptor protein tyrosine phosphatase activity // traceable author statement /// 0005515 // protein binding // inferred from physical interaction /// 0005515 // protein binding // inferred fro…
RPTPD	protein tyrosine phosphatase, receptor type, D	PTPRD	chr9p23-p24.3	0006470 // protein dephosphorylation // inferred from electronic annotation /// 0006470 // protein dephosphorylation // traceable author statement /// 0006796 // phosphate metabolic process // non-traceable author statement /// 0007185 // transmembrane receptor protein tyrosine phosphatase signaling pathway // traceable author statement /// 0016311 // dephosphorylation // inferred from electronic…	0005887 // integral to plasma membrane // traceable author statement /// 0016020 // membrane // inferred from electronic annotation /// 0016021 // integral to membrane // inferred from electronic annotation	0004721 // phosphoprotein phosphatase activity // inferred from electronic annotation /// 0004725 // protein tyrosine phosphatase activity // inferred from electronic annotation /// 0004872 // receptor activity // inferred from electronic annotation /// 0005001 // transmembrane receptor protein tyrosine phosphatase activity // traceable author statement /// 0005515 // protein binding // inferred …
RPTPRZ	protein tyrosine phosphatase, receptor-type, Z polypeptide 1	PTPRZ1	chr7q31.3	0006470 // protein dephosphorylation // inferred from electronic annotation /// 0006470 // protein dephosphorylation // traceable author statement /// 0007409 // axonogenesis // inferred from electronic annotation /// 0007417 // central nervous system development // traceable author statement /// 0016311 // dephosphorylation // inferred from electronic annotation	0005578 // proteinaceous extracellular matrix // inferred from electronic annotation /// 0005887 // integral to plasma membrane // traceable author statement /// 0016020 // membrane // inferred from electronic annotation /// 0016021 // integral to membrane // inferred from electronic annotation	0004721 // phosphoprotein phosphatase activity // inferred from electronic annotation /// 0004725 // protein tyrosine phosphatase activity // inferred from electronic annotation /// 0004872 // receptor activity // inferred from electronic annotation /// 0005001 // transmembrane receptor protein tyrosine phosphatase activity // traceable author statement /// 0005515 // protein binding // inferred …
RPTPS	protein tyrosine phosphatase, receptor type, S	PTPRS	chr19p13.3	0006470 // protein dephosphorylation // inferred from electronic annotation /// 0007155 // cell adhesion // inferred from electronic annotation /// 0016311 // dephosphorylation // inferred from electronic annotation	0005887 // integral to plasma membrane // traceable author statement /// 0016020 // membrane // inferred from electronic annotation /// 0016021 // integral to membrane // inferred from electronic annotation	0004721 // phosphoprotein phosphatase activity // inferred from electronic annotation /// 0004725 // protein tyrosine phosphatase activity // inferred from electronic annotation /// 0004872 // receptor activity // inferred from electronic annotation /// 0005001 // transmembrane receptor protein tyrosine phosphatase activity // traceable author statement /// 0005515 // protein binding // inferred …
S100A4	S100 calcium binding protein A4	S100A4	chr1q21	0001837 // epithelial to mesenchymal transition // traceable author statement /// 0043123 // positive regulation of I-kappaB kinase/NF-kappaB cascade // inferred from direct assay	0005634 // nucleus // inferred from direct assay /// 0005730 // nucleolus // inferred from direct assay /// 0005737 // cytoplasm // inferred from direct assay /// 0043005 // neuron projection // inferred from electronic annotation /// 0048471 // perinuclear region of cytoplasm // inferred from direct assay	0005509 // calcium ion binding // inferred from electronic annotation /// 0005509 // calcium ion binding // traceable author statement /// 0005515 // protein binding // inferred from physical interaction /// 0005515 // protein binding // inferred from electronic annotation /// 0042802 // identical protein binding // inferred from electronic annotation /// 0048306 // calcium-dependent protein bind…
S100A8	S100 calcium binding protein A8	S100A8	chr1q21	0006935 // chemotaxis // inferred from electronic annotation /// 0006954 // inflammatory response // traceable author statement	0005576 // extracellular region // inferred from electronic annotation /// 0005737 // cytoplasm // inferred from electronic annotation /// 0005856 // cytoskeleton // inferred from electronic annotation /// 0005886 // plasma membrane // inferred from electronic annotation /// 0016020 // membrane // inferred from electronic annotation	0005509 // calcium ion binding // inferred from electronic annotation /// 0005509 // calcium ion binding // traceable author statement /// 0005515 // protein binding // inferred from physical interaction
S100A9	S100 calcium binding protein A9	S100A9	chr1q21	0006935 // chemotaxis // inferred from electronic annotation /// 0006954 // inflammatory response // traceable author statement /// 0007267 // cell-cell signaling // traceable author statement	0005576 // extracellular region // inferred from electronic annotation /// 0005634 // nucleus // inferred from direct assay /// 0005730 // nucleolus // inferred from direct assay /// 0005737 // cytoplasm // inferred from direct assay /// 0005737 // cytoplasm // inferred from electronic annotation /// 0005856 // cytoskeleton // inferred from electronic annotation /// 0005886 // plasma membrane // …	0004871 // signal transducer activity // traceable author statement /// 0005509 // calcium ion binding // inferred from electronic annotation /// 0005509 // calcium ion binding // traceable author statement /// 0005515 // protein binding // inferred from physical interaction
SCRIB	scribbled homolog (Drosophila)	SCRIB	chr8q24.3	0001921 // positive regulation of receptor recycling // inferred from mutant phenotype /// 0007275 // multicellular organismal development // inferred from electronic annotation /// 0008105 // asymmetric protein localization // inferred from electronic annotation /// 0008283 // cell proliferation // inferred from direct assay /// 0016080 // synaptic vesicle targeting // inferred from electronic a…	0005737 // cytoplasm // inferred from electronic annotation /// 0005886 // plasma membrane // inferred from direct assay /// 0005886 // plasma membrane // inferred from electronic annotation /// 0005911 // cell-cell junction // inferred from direct assay /// 0005912 // adherens junction // inferred from electronic annotation /// 0005913 // cell-cell adherens junction // inferred from direct assay…	0005515 // protein binding // inferred from physical interaction /// 0005515 // protein binding // inferred from electronic annotation
SDC1	syndecan 1	SDC1	chr2p24.1	0001657 // ureteric bud development // inferred from electronic annotation /// 0009636 // response to toxin // inferred from electronic annotation /// 0010033 // response to organic substance // inferred from electronic annotation /// 0042060 // wound healing // inferred from electronic annotation /// 0042476 // odontogenesis // inferred from electronic annotation /// 0042542 // response to hydro…	0001931 // uropod // inferred from electronic annotation /// 0005737 // cytoplasm // inferred from direct assay /// 0005887 // integral to plasma membrane // traceable author statement /// 0005925 // focal adhesion // inferred from direct assay /// 0009986 // cell surface // inferred from electronic annotation /// 0016020 // membrane // inferred from electronic annotation /// 0016021 // integral …	0001948 // glycoprotein binding // inferred from electronic annotation /// 0005515 // protein binding // inferred from electronic annotation /// 0008022 // protein C-terminus binding // inferred from physical interaction /// 0008092 // cytoskeletal protein binding // inferred from electronic annotation
SDC4	syndecan 4	SDC4	chr20q12	0001657 // ureteric bud development // inferred from electronic annotation /// 0006937 // regulation of muscle contraction // inferred from electronic annotation /// 0045860 // positive regulation of protein kinase activity // inferred from electronic annotation /// 0051496 // positive regulation of stress fiber assembly // inferred from electronic annotation /// 0051894 // positive regulation of…	0005794 // Golgi apparatus // inferred from direct assay /// 0005886 // plasma membrane // inferred from direct assay /// 0005887 // integral to plasma membrane // non-traceable author statement /// 0005925 // focal adhesion // inferred from electronic annotation /// 0009986 // cell surface // inferred from electronic annotation /// 0016020 // membrane // inferred from electronic annotation /// 0…	0001968 // fibronectin binding // inferred from electronic annotation /// 0005080 // protein kinase C binding // inferred from electronic annotation /// 0008092 // cytoskeletal protein binding // inferred from electronic annotation /// 0051393 // alpha-actinin binding // inferred from electronic annotation /// 0070053 // thrombospondin receptor activity // inferred from mutant phenotype
SERPING1	serpin peptidase inhibitor, clade G (C1 inhibitor), member 1	SERPING1	chr11q12-q13.1	0001869 // negative regulation of complement activation, lectin pathway // inferred from direct assay /// 0006958 // complement activation, classical pathway // inferred from electronic annotation /// 0007596 // blood coagulation // inferred from electronic annotation /// 0008015 // blood circulation // traceable author statement /// 0045087 // innate immune response // inferred from electronic a…	0005576 // extracellular region // non-traceable author statement /// 0005576 // extracellular region // inferred from electronic annotation /// 0005615 // extracellular space // inferred from electronic annotation	0004867 // serine-type endopeptidase inhibitor activity // inferred from direct assay /// 0004867 // serine-type endopeptidase inhibitor activity // inferred from electronic annotation /// 0005515 // protein binding // inferred from physical interaction /// 0008233 // peptidase activity // inferred from electronic annotation /// 0030414 // peptidase inhibitor activity // inferred from electronic …
SFRP1	secreted frizzled-related protein 1	SFRP1	chr8p11.21	0001649 // osteoblast differentiation // inferred from expression pattern /// 0001657 // ureteric bud development // inferred from electronic annotation /// 0001756 // somitogenesis // inferred from electronic annotation /// 0001954 // positive regulation of cell-matrix adhesion // inferred from sequence or structural similarity /// 0002244 // hemopoietic progenitor cell differentiation // inferr…	0005576 // extracellular region // inferred from electronic annotation /// 0005578 // proteinaceous extracellular matrix // inferred from direct assay /// 0005615 // extracellular space // inferred from direct assay /// 0005622 // intracellular // inferred from direct assay /// 0005829 // cytosol // inferred from direct assay /// 0005886 // plasma membrane // inferred from sequence or structural …	0004197 // cysteine-type endopeptidase activity // inferred from mutant phenotype /// 0005109 // frizzled binding // inferred from physical interaction /// 0005515 // protein binding // inferred from electronic annotation /// 0008144 // drug binding // inferred from direct assay /// 0008201 // heparin binding // inferred from direct assay /// 0016563 // transcription activator activity // inferre…
SFRP2	secreted frizzled-related protein 2	SFRP2	chr4q31.3	0001569 // patterning of blood vessels // inferred from sequence or structural similarity /// 0001756 // somitogenesis // inferred from electronic annotation /// 0002063 // chondrocyte development // inferred from electronic annotation /// 0003151 // outflow tract morphogenesis // inferred from mutant phenotype /// 0003214 // cardiac left ventricle morphogenesis // inferred from mutant phenotype …	0005576 // extracellular region // inferred from electronic annotation /// 0005615 // extracellular space // inferred from direct assay /// 0005615 // extracellular space // inferred from sequence or structural similarity /// 0031012 // extracellular matrix // inferred from sequence or structural similarity	0001968 // fibronectin binding // inferred from sequence or structural similarity /// 0005178 // integrin binding // inferred from sequence or structural similarity /// 0005515 // protein binding // inferred from electronic annotation /// 0016564 // transcription repressor activity // inferred from direct assay /// 0017147 // Wnt-protein binding // inferred from electronic annotation
SFRP4	secreted frizzled-related protein 4	SFRP4	chr7p14.1	0002092 // positive regulation of receptor internalization // inferred from direct assay /// 0007275 // multicellular organismal development // inferred from electronic annotation /// 0008285 // negative regulation of cell proliferation // inferred from mutant phenotype /// 0009725 // response to hormone stimulus // non-traceable author statement /// 0010628 // positive regulation of gene express…	0005576 // extracellular region // inferred from electronic annotation /// 0005615 // extracellular space // inferred from direct assay /// 0005634 // nucleus // inferred from direct assay /// 0005737 // cytoplasm // inferred from direct assay /// 0009986 // cell surface // inferred from direct assay	0005515 // protein binding // inferred from electronic annotation /// 0017147 // Wnt-protein binding // inferred from electronic annotation
SFRP5	secreted frizzled-related protein 5	SFRP5	chr10q24.1	0006915 // apoptosis // traceable author statement /// 0007163 // establishment or maintenance of cell polarity // traceable author statement /// 0007165 // signal transduction // traceable author statement /// 0007275 // multicellular organismal development // inferred from electronic annotation /// 0007601 // visual perception // traceable author statement /// 0008285 // negative regulation of …	0005576 // extracellular region // inferred from electronic annotation /// 0005615 // extracellular space // traceable author statement	0005515 // protein binding // inferred from electronic annotation
SHH	sonic hedgehog	SHH	chr7q36	0001525 // angiogenesis // inferred from electronic annotation /// 0001569 // patterning of blood vessels // inferred from sequence or structural similarity /// 0001569 // patterning of blood vessels // inferred from electronic annotation /// 0001570 // vasculogenesis // inferred from sequence or structural similarity /// 0001570 // vasculogenesis // inferred from electronic annotation /// 000165…	0005576 // extracellular region // inferred from electronic annotation /// 0005615 // extracellular space // inferred from direct assay /// 0005615 // extracellular space // inferred from sequence or structural similarity /// 0005615 // extracellular space // inferred from electronic annotation /// 0005624 // membrane fraction // inferred from electronic annotation /// 0005634 // nucleus // infer…	0001948 // glycoprotein binding // inferred from electronic annotation /// 0004871 // signal transducer activity // inferred from direct assay /// 0005113 // patched binding // inferred from electronic annotation /// 0005509 // calcium ion binding // inferred from direct assay /// 0005515 // protein binding // inferred from physical interaction /// 0005515 // protein binding // inferred from elec…
SHP2	protein tyrosine phosphatase, non-receptor type 11	PTPN11	chr12q24	0000077 // DNA damage checkpoint // inferred from electronic annotation /// 0000187 // activation of MAPK activity // inferred from electronic annotation /// 0006470 // protein dephosphorylation // inferred from electronic annotation /// 0006629 // lipid metabolic process // inferred from electronic annotation /// 0006641 // triglyceride metabolic process // inferred from electronic annotation //…	0005625 // soluble fraction // inferred from electronic annotation /// 0005737 // cytoplasm // inferred from electronic annotation /// 0005739 // mitochondrion // inferred from electronic annotation /// 0005829 // cytosol // not recorded /// 0005829 // cytosol // inferred from electronic annotation /// 0043234 // protein complex // inferred from electronic annotation	0004721 // phosphoprotein phosphatase activity // inferred from electronic annotation /// 0004725 // protein tyrosine phosphatase activity // traceable author statement /// 0004725 // protein tyrosine phosphatase activity // inferred from electronic annotation /// 0004726 // non-membrane spanning protein tyrosine phosphatase activity // not recorded /// 0004726 // non-membrane spanning protein ty…
SLC1A3	solute carrier family 1 (glial high affinity glutamate transporter), member 3	SLC1A3	chr5p13	0001504 // neurotransmitter uptake // traceable author statement /// 0006536 // glutamate metabolic process // inferred from electronic annotation /// 0006537 // glutamate biosynthetic process // inferred from electronic annotation /// 0006810 // transport // inferred from electronic annotation /// 0006835 // dicarboxylic acid transport // inferred from electronic annotation /// 0007268 // synapt…	0005624 // membrane fraction // inferred from electronic annotation /// 0005624 // membrane fraction // traceable author statement /// 0005743 // mitochondrial inner membrane // inferred from electronic annotation /// 0005886 // plasma membrane // inferred from electronic annotation /// 0009986 // cell surface // inferred from electronic annotation /// 0016020 // membrane // inferred from electro…	0005313 // L-glutamate transmembrane transporter activity // traceable author statement /// 0005313 // L-glutamate transmembrane transporter activity // inferred from electronic annotation /// 0005314 // high-affinity glutamate transmembrane transporter activity // inferred from electronic annotation /// 0005515 // protein binding // inferred from electronic annotation /// 0015293 // symporter ac…
SMO	smoothened homolog (Drosophila)	SMO	chr7q32.3	0001570 // vasculogenesis // inferred from electronic annotation /// 0001649 // osteoblast differentiation // inferred from electronic annotation /// 0001701 // in utero embryonic development // inferred from electronic annotation /// 0001708 // cell fate specification // inferred from electronic annotation /// 0001755 // neural crest cell migration // inferred from electronic annotation /// 0002…	0005929 // cilium // inferred from electronic annotation /// 0016020 // membrane // inferred from electronic annotation /// 0016021 // integral to membrane // inferred from electronic annotation /// 0016021 // integral to membrane // traceable author statement /// 0043025 // neuronal cell body // inferred from electronic annotation	0004871 // signal transducer activity // non-traceable author statement /// 0004871 // signal transducer activity // inferred from electronic annotation /// 0004872 // receptor activity // traceable author statement /// 0004872 // receptor activity // inferred from electronic annotation /// 0004888 // transmembrane receptor activity // inferred from electronic annotation /// 0004930 // G-protein …
SNAI	snail homolog 1 (Drosophila)	SNAI1	chr20q13.2	0000122 // negative regulation of transcription from RNA polymerase II promoter // inferred from sequence or structural similarity /// 0000122 // negative regulation of transcription from RNA polymerase II promoter // inferred from electronic annotation /// 0001649 // osteoblast differentiation // inferred from expression pattern /// 0001707 // mesoderm formation // inferred from sequence or stru…	0005622 // intracellular // inferred from electronic annotation /// 0005634 // nucleus // inferred from direct assay /// 0005634 // nucleus // inferred from sequence or structural similarity /// 0005634 // nucleus // inferred from electronic annotation /// 0005737 // cytoplasm // inferred from direct assay /// 0005737 // cytoplasm // inferred from sequence or structural similarity /// 0005737 // …	0003676 // nucleic acid binding // inferred from electronic annotation /// 0003677 // DNA binding // inferred from electronic annotation /// 0005515 // protein binding // inferred from physical interaction /// 0008270 // zinc ion binding // inferred from electronic annotation /// 0016563 // transcription activator activity // inferred from mutant phenotype /// 0016564 // transcription repressor a…
SNAI2	snail homolog 2 (Drosophila)	SNAI2	chr8q11	0000122 // negative regulation of transcription from RNA polymerase II promoter // traceable author statement /// 0001649 // osteoblast differentiation // inferred from expression pattern /// 0006350 // transcription // inferred from electronic annotation /// 0007275 // multicellular organismal development // inferred from electronic annotation /// 0007499 // ectoderm and mesoderm interaction // …	0005622 // intracellular // inferred from electronic annotation /// 0005634 // nucleus // inferred from electronic annotation /// 0005634 // nucleus // traceable author statement	0003676 // nucleic acid binding // inferred from electronic annotation /// 0003677 // DNA binding // inferred from electronic annotation /// 0008270 // zinc ion binding // inferred from electronic annotation /// 0046872 // metal ion binding // inferred from electronic annotation
SOX1	SRY (sex determining region Y)-box 1	SOX1	chr13q34	0001764 // neuron migration // inferred from electronic annotation /// 0002089 // lens morphogenesis in camera-type eye // inferred from electronic annotation /// 0006325 // chromatin organization // non-traceable author statement /// 0006350 // transcription // inferred from electronic annotation /// 0006355 // regulation of transcription, DNA-dependent // non-traceable author statement /// 0021…	0005634 // nucleus // non-traceable author statement /// 0005634 // nucleus // inferred from electronic annotation	0003677 // DNA binding // non-traceable author statement /// 0003677 // DNA binding // inferred from electronic annotation /// 0003700 // sequence-specific DNA binding transcription factor activity // non-traceable author statement /// 0043565 // sequence-specific DNA binding // inferred from electronic annotation
SOX10	SRY (sex determining region Y)-box 10	SOX10	chr22q13.1	0001701 // in utero embryonic development // inferred from electronic annotation /// 0006350 // transcription // inferred from electronic annotation /// 0006355 // regulation of transcription, DNA-dependent // inferred from electronic annotation /// 0006357 // regulation of transcription from RNA polymerase II promoter // traceable author statement /// 0007422 // peripheral nervous system develop…	0005634 // nucleus // inferred from sequence or structural similarity /// 0005634 // nucleus // inferred from electronic annotation /// 0005737 // cytoplasm // inferred from electronic annotation	0003677 // DNA binding // inferred from electronic annotation /// 0003682 // chromatin binding // inferred from electronic annotation /// 0003700 // sequence-specific DNA binding transcription factor activity // inferred from electronic annotation /// 0003702 // RNA polymerase II transcription factor activity // traceable author statement /// 0003705 // sequence-specific enhancer binding RNA poly…
SOX2	SRY (sex determining region Y)-box 2	SOX2	chr3q26.3-q27	0000122 // negative regulation of transcription from RNA polymerase II promoter // inferred from electronic annotation /// 0001649 // osteoblast differentiation // inferred from direct assay /// 0001654 // eye development // inferred from expression pattern /// 0001708 // cell fate specification // inferred from electronic annotation /// 0002052 // positive regulation of neuroblast proliferation …	0005634 // nucleus // inferred by curator /// 0005634 // nucleus // inferred from direct assay /// 0005634 // nucleus // non-traceable author statement /// 0005634 // nucleus // inferred from electronic annotation /// 0005667 // transcription factor complex // traceable author statement /// 0005667 // transcription factor complex // inferred from electronic annotation /// 0005737 // cytoplasm // …	0003677 // DNA binding // inferred from direct assay /// 0003677 // DNA binding // non-traceable author statement /// 0003677 // DNA binding // inferred from electronic annotation /// 0003682 // chromatin binding // inferred from electronic annotation /// 0003700 // sequence-specific DNA binding transcription factor activity // inferred from direct assay /// 0003700 // sequence-specific DNA bindi…
SOX4	SRY (sex determining region Y)-box 4	SOX4	chr6p22.3	0002328 // pro-B cell differentiation // inferred from sequence or structural similarity /// 0002328 // pro-B cell differentiation // inferred from electronic annotation /// 0006350 // transcription // inferred from electronic annotation /// 0006355 // regulation of transcription, DNA-dependent // inferred from direct assay /// 0007507 // heart development // inferred from sequence or structural …	0005634 // nucleus // inferred from direct assay /// 0005634 // nucleus // inferred from electronic annotation /// 0005737 // cytoplasm // inferred from direct assay	0003677 // DNA binding // inferred from electronic annotation /// 0003700 // sequence-specific DNA binding transcription factor activity // inferred from direct assay /// 0003700 // sequence-specific DNA binding transcription factor activity // traceable author statement /// 0005515 // protein binding // inferred from physical interaction
SOX9	SRY (sex determining region Y)-box 9	SOX9	chr17q23	0001502 // cartilage condensation // inferred from electronic annotation /// 0001708 // cell fate specification // inferred from electronic annotation /// 0001837 // epithelial to mesenchymal transition // inferred from electronic annotation /// 0001942 // hair follicle development // inferred from electronic annotation /// 0006350 // transcription // inferred from electronic annotation /// 00063…	0005634 // nucleus // inferred from direct assay /// 0005634 // nucleus // inferred from electronic annotation /// 0005634 // nucleus // traceable author statement /// 0005730 // nucleolus // inferred from direct assay	0003677 // DNA binding // inferred from electronic annotation /// 0003700 // sequence-specific DNA binding transcription factor activity // inferred from electronic annotation /// 0003702 // RNA polymerase II transcription factor activity // traceable author statement /// 0003704 // specific RNA polymerase II transcription factor activity // traceable author statement /// 0005515 // protein bindi…
SPARC	secreted protein, acidic, cysteine-rich (osteonectin)	SPARC	chr5q31.3-q32	0001503 // ossification // traceable author statement /// 0042127 // regulation of cell proliferation // inferred from electronic annotation /// 0071363 // cellular response to growth factor stimulus // inferred from electronic annotation	0005576 // extracellular region // non-traceable author statement /// 0005576 // extracellular region // inferred from electronic annotation /// 0005578 // proteinaceous extracellular matrix // traceable author statement /// 0005578 // proteinaceous extracellular matrix // inferred from electronic annotation /// 0005604 // basement membrane // inferred from electronic annotation /// 0031012 // ex…	0005509 // calcium ion binding // inferred from electronic annotation /// 0005509 // calcium ion binding // traceable author statement /// 0005515 // protein binding // inferred from physical interaction /// 0005518 // collagen binding // traceable author statement /// 0050840 // extracellular matrix binding // inferred from electronic annotation
SPP1	Secreted phosphoprotein 1	SPP1	chr4q21-q25	0001503 // ossification // inferred from electronic annotation /// 0001649 // osteoblast differentiation // inferred from electronic annotation /// 0006954 // inflammatory response // inferred from electronic annotation /// 0007155 // cell adhesion // inferred from electronic annotation /// 0007566 // embryo implantation // traceable author statement /// 0010033 // response to organic substance /…	0005576 // extracellular region // not recorded /// 0005576 // extracellular region // inferred from electronic annotation /// 0005615 // extracellular space // inferred from electronic annotation /// 0031988 // membrane-bounded vesicle // inferred from electronic annotation /// 0042995 // cell projection // inferred from electronic annotation /// 0048471 // perinuclear region of cytoplasm // inf…	0005125 // cytokine activity // inferred from electronic annotation
SRI	sorcin	SRI	chr7q21.1	0001508 // regulation of action potential // traceable author statement /// 0006810 // transport // traceable author statement /// 0006816 // calcium ion transport // inferred from electronic annotation /// 0006880 // intracellular sequestering of iron ion // traceable author statement /// 0006942 // regulation of striated muscle contraction // traceable author statement /// 0007165 // signal tra…	0005622 // intracellular // inferred from electronic annotation /// 0005737 // cytoplasm // traceable author statement /// 0005737 // cytoplasm // inferred from electronic annotation /// 0005886 // plasma membrane // inferred from electronic annotation /// 0016020 // membrane // inferred from electronic annotation /// 0016529 // sarcoplasmic reticulum // inferred from electronic annotation /// 00…	0005102 // receptor binding // traceable author statement /// 0005246 // calcium channel regulator activity // traceable author statement /// 0005509 // calcium ion binding // inferred from electronic annotation /// 0005515 // protein binding // inferred from electronic annotation
STK36	serine/threonine kinase 36	STK36	chr2q35	0006468 // protein phosphorylation // non-traceable author statement /// 0006468 // protein phosphorylation // traceable author statement /// 0006468 // protein phosphorylation // inferred from electronic annotation /// 0007275 // multicellular organismal development // inferred from electronic annotation /// 0009791 // post-embryonic development // inferred from sequence or structural similarity…	0005634 // nucleus // inferred from direct assay /// 0005634 // nucleus // inferred from electronic annotation /// 0005737 // cytoplasm // inferred from direct assay /// 0005737 // cytoplasm // inferred from electronic annotation	0000166 // nucleotide binding // inferred from electronic annotation /// 0000287 // magnesium ion binding // inferred by curator /// 0004672 // protein kinase activity // inferred from electronic annotation /// 0004674 // protein serine/threonine kinase activity // non-traceable author statement /// 0004674 // protein serine/threonine kinase activity // traceable author statement /// 0004674 // p…
STMN1	stathmin 1	STMN1	chr1p36.11	0007019 // microtubule depolymerization // inferred from direct assay /// 0007052 // mitotic spindle organization // inferred from direct assay /// 0007165 // signal transduction // non-traceable author statement /// 0007275 // multicellular organismal development // inferred from electronic annotation /// 0007399 // nervous system development // inferred from electronic annotation /// 0007409 //…	0005622 // intracellular // inferred from direct assay /// 0005737 // cytoplasm // inferred from electronic annotation /// 0005874 // microtubule // inferred from electronic annotation /// 0016020 // membrane // inferred from electronic annotation /// 0016021 // integral to membrane // inferred from electronic annotation	0004871 // signal transducer activity // traceable author statement /// 0005515 // protein binding // inferred from physical interaction /// 0015631 // tubulin binding // inferred from direct assay
STMN2	stathmin-like 2	STMN2	chr8q21.13	0007026 // negative regulation of microtubule depolymerization // inferred from direct assay /// 0010976 // positive regulation of neuron projection development // inferred from direct assay /// 0010977 // negative regulation of neuron projection development // inferred from direct assay /// 0023034 // intracellular signaling pathway // inferred from electronic annotation /// 0030182 // neuron di…	0005624 // membrane fraction // non-traceable author statement /// 0005625 // soluble fraction // non-traceable author statement /// 0005737 // cytoplasm // inferred from electronic annotation /// 0016020 // membrane // inferred from electronic annotation /// 0030424 // axon // inferred from electronic annotation /// 0030426 // growth cone // inferred from electronic annotation /// 0042995 // cel…	0005515 // protein binding // inferred from physical interaction /// 0005515 // protein binding // inferred from electronic annotation
SUFU	suppressor of fused homolog (Drosophila)	SUFU	chr10q24.32	0000122 // negative regulation of transcription from RNA polymerase II promoter // inferred from electronic annotation /// 0001501 // skeletal system development // traceable author statement /// 0001843 // neural tube closure // inferred from electronic annotation /// 0001947 // heart looping // inferred from electronic annotation /// 0006355 // regulation of transcription, DNA-dependent // trac…	0005634 // nucleus // inferred from direct assay /// 0005634 // nucleus // inferred from electronic annotation /// 0005730 // nucleolus // inferred from direct assay /// 0005737 // cytoplasm // inferred from direct assay /// 0005737 // cytoplasm // non-traceable author statement /// 0005737 // cytoplasm // inferred from electronic annotation /// 0005929 // cilium // inferred from electronic annot…	0003714 // transcription corepressor activity // traceable author statement /// 0004871 // signal transducer activity // traceable author statement /// 0005515 // protein binding // inferred from physical interaction /// 0005515 // protein binding // inferred from electronic annotation /// 0008013 // beta-catenin binding // inferred from electronic annotation /// 0008134 // transcription factor b…
SULF1	sulfatase 1	SULF1	chr8q13.1	0006915 // apoptosis // inferred from electronic annotation /// 0008152 // metabolic process // inferred from electronic annotation /// 0030201 // heparan sulfate proteoglycan metabolic process // non-traceable author statement	0005615 // extracellular space // non-traceable author statement /// 0005783 // endoplasmic reticulum // inferred from electronic annotation /// 0005794 // Golgi apparatus // inferred from electronic annotation /// 0005795 // Golgi stack // inferred from electronic annotation /// 0009986 // cell surface // inferred from direct assay /// 0009986 // cell surface // inferred from electronic annotati…	0003824 // catalytic activity // inferred from electronic annotation /// 0004065 // arylsulfatase activity // inferred from direct assay /// 0005509 // calcium ion binding // inferred from electronic annotation /// 0008484 // sulfuric ester hydrolase activity // inferred from electronic annotation /// 0016787 // hydrolase activity // inferred from electronic annotation /// 0046872 // metal ion bi…
SULF2	sulfatase 2	SULF2	chr20q12-q13.2	0008152 // metabolic process // inferred from electronic annotation /// 0030201 // heparan sulfate proteoglycan metabolic process // non-traceable author statement	0005615 // extracellular space // non-traceable author statement /// 0005783 // endoplasmic reticulum // inferred from electronic annotation /// 0005794 // Golgi apparatus // inferred from electronic annotation /// 0005795 // Golgi stack // inferred from electronic annotation /// 0009986 // cell surface // inferred from direct assay /// 0009986 // cell surface // inferred from electronic annotati…	0003824 // catalytic activity // inferred from electronic annotation /// 0004065 // arylsulfatase activity // inferred from direct assay /// 0005509 // calcium ion binding // inferred from electronic annotation /// 0008484 // sulfuric ester hydrolase activity // inferred from electronic annotation /// 0016787 // hydrolase activity // inferred from electronic annotation /// 0046872 // metal ion bi…
SUZ12	Suppressor of zeste 12 homolog (Drosophila)	SUZ12	chr17q11.2	0000122 // negative regulation of transcription from RNA polymerase II promoter // inferred from electronic annotation /// 0006350 // transcription // inferred from electronic annotation /// 0008284 // positive regulation of cell proliferation // inferred from electronic annotation /// 0016568 // chromatin modification // inferred from electronic annotation /// 0016571 // histone methylation // i…	0001739 // sex chromatin // inferred from electronic annotation /// 0005622 // intracellular // inferred from electronic annotation /// 0005634 // nucleus // inferred from electronic annotation /// 0035098 // ESC/E(Z) complex // inferred from direct assay /// 0035098 // ESC/E(Z) complex // inferred from mutant phenotype	0003682 // chromatin binding // inferred from electronic annotation /// 0005515 // protein binding // inferred from physical interaction /// 0005515 // protein binding // inferred from electronic annotation /// 0008270 // zinc ion binding // inferred from electronic annotation /// 0042054 // histone methyltransferase activity // inferred from mutant phenotype /// 0046872 // metal ion binding // i…
TACSTD1	epithelial cell adhesion molecule	EPCAM	chr2p21	0001657 // ureteric bud development // inferred from electronic annotation /// 0008284 // positive regulation of cell proliferation // inferred from direct assay	0005886 // plasma membrane // inferred from direct assay /// 0005886 // plasma membrane // inferred from electronic annotation /// 0005886 // plasma membrane // traceable author statement /// 0005923 // tight junction // inferred from direct assay /// 0016020 // membrane // inferred from electronic annotation /// 0016021 // integral to membrane // inferred from electronic annotation /// 0016323 /…	0005515 // protein binding // inferred from physical interaction
TAGLN	transgelin	TAGLN	chr11q23.2	0007517 // muscle organ development // inferred from electronic annotation /// 0007517 // muscle organ development // traceable author statement	0005737 // cytoplasm // inferred from electronic annotation	0003779 // actin binding // inferred from electronic annotation /// 0005515 // protein binding // inferred from physical interaction
TATP63	tumor protein p63	TP63	chr3q28	0000122 // negative regulation of transcription from RNA polymerase II promoter // inferred from sequence or structural similarity /// 0000122 // negative regulation of transcription from RNA polymerase II promoter // inferred from electronic annotation /// 0001302 // replicative cell aging // inferred from electronic annotation /// 0001501 // skeletal system development // inferred from electron…	0000785 // chromatin // inferred from sequence or structural similarity /// 0005634 // nucleus // inferred from direct assay /// 0005634 // nucleus // inferred from sequence or structural similarity /// 0005634 // nucleus // non-traceable author statement /// 0005634 // nucleus // inferred from electronic annotation /// 0005667 // transcription factor complex // inferred from sequence or structur…	0002039 // p53 binding // inferred from sequence or structural similarity /// 0003677 // DNA binding // non-traceable author statement /// 0003677 // DNA binding // inferred from electronic annotation /// 0003682 // chromatin binding // inferred from sequence or structural similarity /// 0003682 // chromatin binding // inferred from electronic annotation /// 0003684 // damaged DNA binding // infe…
TBX3	T-box 3	TBX3	chr12q24.1	0001501 // skeletal system development // inferred from mutant phenotype /// 0001568 // blood vessel development // inferred from electronic annotation /// 0001701 // in utero embryonic development // inferred from electronic annotation /// 0001947 // heart looping // inferred from electronic annotation /// 0003007 // heart morphogenesis // inferred from electronic annotation /// 0006350 // trans…	0005634 // nucleus // inferred from direct assay /// 0005634 // nucleus // inferred from electronic annotation /// 0005730 // nucleolus // inferred from direct assay /// 0005737 // cytoplasm // inferred from direct assay	0003677 // DNA binding // inferred from electronic annotation /// 0003700 // sequence-specific DNA binding transcription factor activity // inferred from electronic annotation /// 0003702 // RNA polymerase II transcription factor activity // traceable author statement /// 0016564 // transcription repressor activity // inferred from direct assay /// 0016564 // transcription repressor activity // i…
TCF7	transcription factor 7 (T-cell specific, HMG-box)	TCF7	chr5q31.1	0006350 // transcription // inferred from electronic annotation /// 0006355 // regulation of transcription, DNA-dependent // inferred from electronic annotation /// 0006357 // regulation of transcription from RNA polymerase II promoter // traceable author statement /// 0006955 // immune response // traceable author statement /// 0016055 // Wnt receptor signaling pathway // inferred from electroni…	0005634 // nucleus // inferred from direct assay /// 0005634 // nucleus // inferred from electronic annotation	0003677 // DNA binding // inferred from electronic annotation /// 0003700 // sequence-specific DNA binding transcription factor activity // inferred from electronic annotation /// 0003702 // RNA polymerase II transcription factor activity // traceable author statement /// 0005515 // protein binding // inferred from physical interaction /// 0010843 // promoter binding // inferred from direct assay
TCF7L1	transcription factor 7-like 1 (T-cell specific, HMG-box)	TCF7L1	chr2p11.2	0006325 // chromatin organization // non-traceable author statement /// 0006350 // transcription // inferred from electronic annotation /// 0006355 // regulation of transcription, DNA-dependent // non-traceable author statement /// 0008595 // anterior/posterior axis specification, embryo // inferred from electronic annotation /// 0016055 // Wnt receptor signaling pathway // inferred from electron…	0005634 // nucleus // non-traceable author statement /// 0005634 // nucleus // inferred from electronic annotation	0003677 // DNA binding // non-traceable author statement /// 0003677 // DNA binding // inferred from electronic annotation /// 0003700 // sequence-specific DNA binding transcription factor activity // non-traceable author statement /// 0003700 // sequence-specific DNA binding transcription factor activity // inferred from electronic annotation /// 0008013 // beta-catenin binding // inferred from …
TCF7L2	transcription factor 7-like 2 (T-cell specific, HMG-box)	TCF7L2	chr10q25.3	0001568 // blood vessel development // inferred from mutant phenotype /// 0006350 // transcription // inferred from electronic annotation /// 0006355 // regulation of transcription, DNA-dependent // inferred from electronic annotation /// 0006357 // regulation of transcription from RNA polymerase II promoter // inferred from direct assay /// 0006916 // anti-apoptosis // inferred from direct assay…	0005634 // nucleus // inferred from direct assay /// 0005634 // nucleus // inferred from electronic annotation /// 0005654 // nucleoplasm // inferred from direct assay /// 0005667 // transcription factor complex // inferred from electronic annotation /// 0005829 // cytosol // inferred from electronic annotation /// 0032993 // protein-DNA complex // inferred from direct assay /// 0070369 // beta-c…	0003677 // DNA binding // inferred from electronic annotation /// 0003700 // sequence-specific DNA binding transcription factor activity // inferred from direct assay /// 0003702 // RNA polymerase II transcription factor activity // inferred from direct assay /// 0005515 // protein binding // inferred from physical interaction /// 0005515 // protein binding // inferred from electronic annotation …
TERC	telomerase RNA component	TERC	chr3q26	---	---	---
TGFA	transforming growth factor, alpha	TGFA	chr2p13	0000187 // activation of MAPK activity // inferred from direct assay /// 0001525 // angiogenesis // inferred from electronic annotation /// 0001934 // positive regulation of protein phosphorylation // inferred from electronic annotation /// 0006916 // anti-apoptosis // inferred from electronic annotation /// 0008283 // cell proliferation // traceable author statement /// 0008284 // positive regul…	0005576 // extracellular region // inferred from electronic annotation /// 0005615 // extracellular space // inferred from direct assay /// 0005615 // extracellular space // inferred from electronic annotation /// 0005634 // nucleus // inferred from electronic annotation /// 0005886 // plasma membrane // inferred from electronic annotation /// 0005886 // plasma membrane // non-traceable author st…	0001948 // glycoprotein binding // inferred from electronic annotation /// 0004708 // MAP kinase kinase activity // inferred from direct assay /// 0004871 // signal transducer activity // traceable author statement /// 0005154 // epidermal growth factor receptor binding // inferred from direct assay /// 0005515 // protein binding // inferred from physical interaction /// 0008083 // growth factor …
TGFB1	transforming growth factor, beta 1	TGFB1	chr19q13.2|19q13.1	0000122 // negative regulation of transcription from RNA polymerase II promoter // inferred from electronic annotation /// 0001657 // ureteric bud development // inferred from electronic annotation /// 0001666 // response to hypoxia // inferred from electronic annotation /// 0001763 // morphogenesis of a branching structure // inferred from electronic annotation /// 0001837 // epithelial to mesen…	0005576 // extracellular region // not recorded /// 0005576 // extracellular region // inferred from electronic annotation /// 0005578 // proteinaceous extracellular matrix // inferred from sequence or structural similarity /// 0005578 // proteinaceous extracellular matrix // inferred from electronic annotation /// 0005615 // extracellular space // inferred from direct assay /// 0005615 // extrac…	0005114 // type II transforming growth factor beta receptor binding // inferred from direct assay /// 0005114 // type II transforming growth factor beta receptor binding // inferred from physical interaction /// 0005160 // transforming growth factor beta receptor binding // inferred from electronic annotation /// 0005515 // protein binding // inferred from physical interaction /// 0008083 // grow…
TGFB2	transforming growth factor, beta 2	TGFB2	chr1q41	0000902 // cell morphogenesis // inferred from direct assay /// 0001525 // angiogenesis // traceable author statement /// 0001654 // eye development // inferred from direct assay /// 0001666 // response to hypoxia // inferred from mutant phenotype /// 0001837 // epithelial to mesenchymal transition // inferred from direct assay /// 0001837 // epithelial to mesenchymal transition // traceable auth…	0005576 // extracellular region // inferred from direct assay /// 0005576 // extracellular region // traceable author statement /// 0005576 // extracellular region // inferred from electronic annotation /// 0030424 // axon // inferred from sequence or structural similarity /// 0031012 // extracellular matrix // inferred from direct assay /// 0043025 // neuronal cell body // inferred from sequence…	0001540 // beta-amyloid binding // inferred from direct assay /// 0004702 // receptor signaling protein serine/threonine kinase activity // inferred from direct assay /// 0005102 // receptor binding // inferred from mutant phenotype /// 0005114 // type II transforming growth factor beta receptor binding // inferred from direct assay /// 0005114 // type II transforming growth factor beta receptor …
TGFB3	transforming growth factor, beta 3	TGFB3	chr14q24	0000187 // activation of MAPK activity // inferred from electronic annotation /// 0001666 // response to hypoxia // inferred from direct assay /// 0001666 // response to hypoxia // inferred from electronic annotation /// 0001701 // in utero embryonic development // inferred from sequence or structural similarity /// 0001701 // in utero embryonic development // inferred from electronic annotation …	0005576 // extracellular region // inferred from electronic annotation /// 0005615 // extracellular space // inferred from electronic annotation /// 0005634 // nucleus // inferred from electronic annotation /// 0005737 // cytoplasm // inferred from electronic annotation /// 0005886 // plasma membrane // inferred by curator /// 0009986 // cell surface // inferred from electronic annotation /// 003…	0005114 // type II transforming growth factor beta receptor binding // inferred from direct assay /// 0005114 // type II transforming growth factor beta receptor binding // inferred from physical interaction /// 0005160 // transforming growth factor beta receptor binding // inferred from electronic annotation /// 0005515 // protein binding // inferred from physical interaction /// 0008083 // grow…
THBS1	thrombospondin 1	THBS1	chr15q15	0000187 // activation of MAPK activity // inferred from mutant phenotype /// 0001666 // response to hypoxia // non-traceable author statement /// 0001937 // negative regulation of endothelial cell proliferation // inferred from direct assay /// 0001937 // negative regulation of endothelial cell proliferation // inferred from mutant phenotype /// 0001953 // negative regulation of cell-matrix adhes…	0005576 // extracellular region // not recorded /// 0005576 // extracellular region // inferred from electronic annotation /// 0005577 // fibrinogen complex // inferred from direct assay /// 0005615 // extracellular space // inferred from direct assay /// 0005615 // extracellular space // inferred from electronic annotation /// 0009897 // external side of plasma membrane // inferred from direct a…	0001786 // phosphatidylserine binding // inferred from direct assay /// 0001948 // glycoprotein binding // non-traceable author statement /// 0001968 // fibronectin binding // inferred from direct assay /// 0005178 // integrin binding // inferred from mutant phenotype /// 0005198 // structural molecule activity // inferred from electronic annotation /// 0005509 // calcium ion binding // non-trace…
THBS4	thrombospondin 4	THBS4	chr5q13	0001938 // positive regulation of endothelial cell proliferation // inferred from direct assay /// 0007155 // cell adhesion // inferred from electronic annotation /// 0016525 // negative regulation of angiogenesis // inferred from expression pattern /// 0050731 // positive regulation of peptidyl-tyrosine phosphorylation // inferred from direct assay /// 0051451 // myoblast migration // inferred f…	0005576 // extracellular region // inferred from electronic annotation /// 0005604 // basement membrane // inferred from direct assay /// 0005615 // extracellular space // inferred from direct assay	0005178 // integrin binding // inferred from direct assay /// 0005198 // structural molecule activity // inferred from electronic annotation /// 0005509 // calcium ion binding // inferred from direct assay /// 0005509 // calcium ion binding // inferred from electronic annotation /// 0008201 // heparin binding // inferred from direct assay
TIE2	TEK tyrosine kinase, endothelial	TEK	chr9p21	0001525 // angiogenesis // inferred from electronic annotation /// 0006468 // protein phosphorylation // inferred from electronic annotation /// 0006916 // anti-apoptosis // inferred from electronic annotation /// 0007160 // cell-matrix adhesion // inferred from electronic annotation /// 0007165 // signal transduction // traceable author statement /// 0007169 // transmembrane receptor protein tyr…	0005886 // plasma membrane // not recorded /// 0005887 // integral to plasma membrane // inferred from electronic annotation /// 0005887 // integral to plasma membrane // traceable author statement /// 0005902 // microvillus // inferred from direct assay /// 0009986 // cell surface // inferred from direct assay /// 0016020 // membrane // inferred from electronic annotation /// 0016021 // integral…	0000166 // nucleotide binding // inferred from electronic annotation /// 0004672 // protein kinase activity // traceable author statement /// 0004672 // protein kinase activity // inferred from electronic annotation /// 0004713 // protein tyrosine kinase activity // not recorded /// 0004713 // protein tyrosine kinase activity // inferred from electronic annotation /// 0004714 // transmembrane rec…
TIMELESS	timeless homolog (Drosophila)	TIMELESS	chr12q12-q13	0001658 // branching involved in ureteric bud morphogenesis // inferred from electronic annotation /// 0001822 // kidney development // inferred from electronic annotation /// 0002009 // morphogenesis of an epithelium // inferred from sequence or structural similarity /// 0002009 // morphogenesis of an epithelium // inferred from electronic annotation /// 0006350 // transcription // inferred from…	0000790 // nuclear chromatin // inferred from direct assay /// 0005634 // nucleus // inferred by curator /// 0005634 // nucleus // inferred from direct assay /// 0005634 // nucleus // inferred from electronic annotation	0005515 // protein binding // inferred from physical interaction /// 0005515 // protein binding // inferred from electronic annotation /// 0042803 // protein homodimerization activity // inferred from electronic annotation /// 0046982 // protein heterodimerization activity // inferred from electronic annotation
TIMP1	TIMP metallopeptidase inhibitor 1	TIMP1	chrXp11.3-p11.23	0008284 // positive regulation of cell proliferation // traceable author statement /// 0043249 // erythrocyte maturation // inferred from electronic annotation /// 0051045 // negative regulation of membrane protein ectodomain proteolysis // inferred from direct assay	0005576 // extracellular region // non-traceable author statement /// 0005576 // extracellular region // inferred from electronic annotation /// 0005578 // proteinaceous extracellular matrix // inferred from electronic annotation	0004857 // enzyme inhibitor activity // inferred from electronic annotation /// 0005515 // protein binding // inferred from physical interaction /// 0005515 // protein binding // inferred from electronic annotation /// 0008191 // metalloendopeptidase inhibitor activity // inferred from direct assay /// 0008191 // metalloendopeptidase inhibitor activity // inferred from electronic annotation /// 0…
TIMP2	TIMP metallopeptidase inhibitor 2	TIMP2	chr17q25	0008285 // negative regulation of cell proliferation // inferred from electronic annotation /// 0030814 // regulation of cAMP metabolic process // inferred from electronic annotation /// 0043408 // regulation of MAPKKK cascade // inferred from electronic annotation /// 0045664 // regulation of neuron differentiation // inferred from electronic annotation	0005576 // extracellular region // inferred from electronic annotation /// 0005578 // proteinaceous extracellular matrix // inferred from electronic annotation /// 0005604 // basement membrane // inferred from electronic annotation /// 0009986 // cell surface // inferred from electronic annotation	0004857 // enzyme inhibitor activity // inferred from electronic annotation /// 0005178 // integrin binding // inferred from electronic annotation /// 0005515 // protein binding // inferred from physical interaction /// 0005515 // protein binding // inferred from electronic annotation /// 0008047 // enzyme activator activity // inferred from electronic annotation /// 0008191 // metalloendopeptida…
TIMP3	TIMP metallopeptidase inhibitor 3	TIMP3	chr22q12.1-q13.2|22q12.3	0007417 // central nervous system development // inferred from electronic annotation /// 0007568 // aging // inferred from electronic annotation /// 0007601 // visual perception // inferred from electronic annotation /// 0008624 // induction of apoptosis by extracellular signals // non-traceable author statement /// 0009612 // response to mechanical stimulus // inferred from electronic annotation…	0005576 // extracellular region // inferred from electronic annotation /// 0005578 // proteinaceous extracellular matrix // inferred from electronic annotation /// 0005578 // proteinaceous extracellular matrix // non-traceable author statement /// 0005604 // basement membrane // inferred from electronic annotation /// 0005737 // cytoplasm // inferred from electronic annotation /// 0031012 // extr…	0004857 // enzyme inhibitor activity // inferred from electronic annotation /// 0005515 // protein binding // inferred from physical interaction /// 0005515 // protein binding // inferred from electronic annotation /// 0008191 // metalloendopeptidase inhibitor activity // traceable author statement /// 0008191 // metalloendopeptidase inhibitor activity // inferred from electronic annotation /// 0…
TIMP4	TIMP metallopeptidase inhibitor 4	TIMP4	chr3p25	0007417 // central nervous system development // inferred from electronic annotation /// 0009725 // response to hormone stimulus // inferred from electronic annotation /// 0032496 // response to lipopolysaccharide // inferred from electronic annotation /// 0034097 // response to cytokine stimulus // inferred from electronic annotation /// 0042493 // response to drug // inferred from electronic an…	0005576 // extracellular region // non-traceable author statement /// 0005576 // extracellular region // inferred from electronic annotation /// 0005578 // proteinaceous extracellular matrix // inferred from electronic annotation /// 0005615 // extracellular space // inferred from electronic annotation /// 0030017 // sarcomere // inferred from electronic annotation	0004857 // enzyme inhibitor activity // inferred from electronic annotation /// 0005515 // protein binding // inferred from electronic annotation /// 0008191 // metalloendopeptidase inhibitor activity // non-traceable author statement /// 0008191 // metalloendopeptidase inhibitor activity // inferred from electronic annotation /// 0046872 // metal ion binding // inferred from electronic annotation
TLE2	transducin-like enhancer of split 2 (E(sp1) homolog, Drosophila)	TLE2	chr19p13.3	0006350 // transcription // inferred from electronic annotation /// 0007165 // signal transduction // traceable author statement /// 0009887 // organ morphogenesis // traceable author statement /// 0016055 // Wnt receptor signaling pathway // inferred from electronic annotation /// 0016481 // negative regulation of transcription // inferred from direct assay /// 0045449 // regulation of transcrip…	0005634 // nucleus // inferred from electronic annotation /// 0005634 // nucleus // traceable author statement	0003714 // transcription corepressor activity // inferred from direct assay /// 0005515 // protein binding // inferred from physical interaction
TNC	Tenascin C	TNC	chr9q33	0007155 // cell adhesion // inferred from electronic annotation /// 0007155 // cell adhesion // traceable author statement /// 0007165 // signal transduction // inferred from electronic annotation /// 0007528 // neuromuscular junction development // inferred from electronic annotation /// 0009611 // response to wounding // inferred from expression pattern /// 0060739 // mesenchymal-epithelial cel…	0005576 // extracellular region // not recorded /// 0005576 // extracellular region // inferred from electronic annotation /// 0005578 // proteinaceous extracellular matrix // inferred from electronic annotation /// 0005604 // basement membrane // inferred from electronic annotation /// 0005615 // extracellular space // inferred from direct assay /// 0031012 // extracellular matrix // inferred fr…	0005102 // receptor binding // inferred from electronic annotation /// 0005488 // binding // traceable author statement /// 0045545 // syndecan binding // inferred from physical interaction
TOP2A	topoisomerase (DNA) II alpha 170kDa	TOP2A	chr17q21-q22	0006259 // DNA metabolic process // inferred from electronic annotation /// 0006260 // DNA replication // non-traceable author statement /// 0006265 // DNA topological change // inferred from electronic annotation /// 0006266 // DNA ligation // inferred from direct assay /// 0006281 // DNA repair // non-traceable author statement /// 0006355 // regulation of transcription, DNA-dependent // inferr…	0000228 // nuclear chromosome // inferred from direct assay /// 0005634 // nucleus // inferred from direct assay /// 0005634 // nucleus // inferred from electronic annotation /// 0005654 // nucleoplasm // inferred from direct assay /// 0005654 // nucleoplasm // inferred from electronic annotation /// 0005694 // chromosome // inferred from electronic annotation /// 0005730 // nucleolus // inferred…	0000166 // nucleotide binding // inferred from electronic annotation /// 0003677 // DNA binding // inferred from direct assay /// 0003677 // DNA binding // inferred from electronic annotation /// 0003682 // chromatin binding // inferred from direct assay /// 0003700 // sequence-specific DNA binding transcription factor activity // inferred from electronic annotation /// 0003916 // DNA topoisomera…
TPM1	Tropomyosin 1 (alpha)	TPM1	chr15q22.1	0001701 // in utero embryonic development // inferred from electronic annotation /// 0003065 // positive regulation of heart rate by epinephrine // inferred from sequence or structural similarity /// 0006928 // cellular component movement // traceable author statement /// 0006936 // muscle contraction // not recorded /// 0006937 // regulation of muscle contraction // traceable author statement //…	0001725 // stress fiber // inferred from direct assay /// 0005737 // cytoplasm // inferred from direct assay /// 0005737 // cytoplasm // inferred from electronic annotation /// 0005856 // cytoskeleton // traceable author statement /// 0005856 // cytoskeleton // inferred from electronic annotation /// 0005862 // muscle thin filament tropomyosin // traceable author statement /// 0015629 // actin cy…	0003779 // actin binding // traceable author statement /// 0003779 // actin binding // inferred from electronic annotation /// 0005200 // structural constituent of cytoskeleton // traceable author statement /// 0008307 // structural constituent of muscle // traceable author statement
TUBB	tubulin, beta	TUBB	chr6p21.33	0006928 // cellular component movement // traceable author statement /// 0007017 // microtubule-based process // inferred from electronic annotation /// 0007018 // microtubule-based movement // inferred from electronic annotation /// 0007067 // mitosis // inferred from electronic annotation /// 0030182 // neuron differentiation // inferred from electronic annotation /// 0042267 // natural killer …	0005829 // cytosol // not recorded /// 0005856 // cytoskeleton // traceable author statement /// 0005874 // microtubule // inferred from electronic annotation /// 0043234 // protein complex // inferred from electronic annotation	0000166 // nucleotide binding // inferred from electronic annotation /// 0003924 // GTPase activity // inferred from electronic annotation /// 0005198 // structural molecule activity // inferred from electronic annotation /// 0005200 // structural constituent of cytoskeleton // inferred from electronic annotation /// 0005525 // GTP binding // inferred from electronic annotation /// 0042277 // pep…
TUBB3	tubulin, beta 3	TUBB3	chr16q24.3	0007017 // microtubule-based process // inferred from electronic annotation /// 0007018 // microtubule-based movement // inferred from electronic annotation /// 0007067 // mitosis // inferred from electronic annotation /// 0007165 // signal transduction // inferred from electronic annotation /// 0007186 // G-protein coupled receptor protein signaling pathway // inferred from electronic annotation…	0005622 // intracellular // inferred from electronic annotation /// 0005737 // cytoplasm // inferred from electronic annotation /// 0005874 // microtubule // inferred from electronic annotation /// 0005886 // plasma membrane // inferred from electronic annotation /// 0005886 // plasma membrane // inferred from direct assay /// 0005887 // integral to plasma membrane // traceable author statement /…	0000166 // nucleotide binding // inferred from electronic annotation /// 0003924 // GTPase activity // inferred from electronic annotation /// 0004871 // signal transducer activity // inferred from electronic annotation /// 0004872 // receptor activity // inferred from electronic annotation /// 0004930 // G-protein coupled receptor activity // inferred from electronic annotation /// 0004977 // me…
TWIST1	twist homolog 1 (Drosophila)	TWIST1	chr7p21.2	0000122 // negative regulation of transcription from RNA polymerase II promoter // inferred from electronic annotation /// 0000122 // negative regulation of transcription from RNA polymerase II promoter // traceable author statement /// 0001501 // skeletal system development // traceable author statement /// 0001764 // neuron migration // inferred from electronic annotation /// 0001843 // neural …	0005634 // nucleus // inferred from direct assay /// 0005634 // nucleus // inferred from electronic annotation	0003677 // DNA binding // inferred from electronic annotation /// 0003700 // sequence-specific DNA binding transcription factor activity // inferred from electronic annotation /// 0004857 // enzyme inhibitor activity // traceable author statement /// 0005515 // protein binding // inferred from physical interaction /// 0008134 // transcription factor binding // inferred from physical interaction /…
VCAM1	vascular cell adhesion molecule 1	VCAM1	chr1p32-p31	0001666 // response to hypoxia // inferred from electronic annotation /// 0002526 // acute inflammatory response // inferred from electronic annotation /// 0002544 // chronic inflammatory response // inferred from electronic annotation /// 0007155 // cell adhesion // inferred from direct assay /// 0007155 // cell adhesion // inferred from electronic annotation /// 0007157 // heterophilic cell-cel…	0005615 // extracellular space // inferred from direct assay /// 0005886 // plasma membrane // not recorded /// 0005902 // microvillus // inferred from direct assay /// 0009897 // external side of plasma membrane // inferred from direct assay /// 0009986 // cell surface // inferred from direct assay /// 0009986 // cell surface // inferred from electronic annotation /// 0016020 // membrane // infe…	0005178 // integrin binding // inferred from direct assay /// 0005178 // integrin binding // inferred from electronic annotation /// 0050839 // cell adhesion molecule binding // inferred from direct assay /// 0050839 // cell adhesion molecule binding // inferred from physical interaction
VEGFA	vascular endothelial growth factor A	VEGFA	chr6p12	0001525 // angiogenesis // inferred from direct assay /// 0001525 // angiogenesis // inferred from electronic annotation /// 0001541 // ovarian follicle development // inferred from electronic annotation /// 0001568 // blood vessel development // inferred from electronic annotation /// 0001569 // patterning of blood vessels // inferred from electronic annotation /// 0001570 // vasculogenesis // t…	0005576 // extracellular region // inferred from electronic annotation /// 0005578 // proteinaceous extracellular matrix // non-traceable author statement /// 0005604 // basement membrane // inferred from electronic annotation /// 0005615 // extracellular space // inferred from direct assay /// 0005615 // extracellular space // inferred from sequence or structural similarity /// 0005615 // extrac…	0001968 // fibronectin binding // inferred from direct assay /// 0005125 // cytokine activity // inferred from sequence or structural similarity /// 0005161 // platelet-derived growth factor receptor binding // inferred from physical interaction /// 0005172 // vascular endothelial growth factor receptor binding // inferred from physical interaction /// 0005515 // protein binding // inferred from …
VEGFB	vascular endothelial growth factor B	VEGFB	chr11q13	0001938 // positive regulation of endothelial cell proliferation // inferred from direct assay /// 0006493 // protein O-linked glycosylation // inferred from electronic annotation /// 0006916 // anti-apoptosis // inferred from direct assay /// 0007507 // heart development // inferred from electronic annotation /// 0010629 // negative regulation of gene expression // inferred from direct assay ///…	0005576 // extracellular region // inferred from electronic annotation /// 0005615 // extracellular space // inferred from direct assay /// 0005622 // intracellular // inferred from electronic annotation /// 0016020 // membrane // inferred from electronic annotation	0005515 // protein binding // inferred from electronic annotation /// 0005515 // protein binding // inferred from physical interaction /// 0008083 // growth factor activity // inferred from electronic annotation /// 0008201 // heparin binding // inferred from electronic annotation /// 0042056 // chemoattractant activity // inferred from direct assay /// 0042803 // protein homodimerization activit…
VEGFC	vascular endothelial growth factor C	VEGFC	chr4q34.3	0001525 // angiogenesis // inferred from electronic annotation /// 0002052 // positive regulation of neuroblast proliferation // inferred from electronic annotation /// 0006929 // substrate-dependent cell migration // traceable author statement /// 0007165 // signal transduction // traceable author statement /// 0007275 // multicellular organismal development // inferred from electronic annotatio…	0005576 // extracellular region // inferred from electronic annotation /// 0005615 // extracellular space // inferred from electronic annotation /// 0016020 // membrane // inferred from electronic annotation	0008083 // growth factor activity // inferred from electronic annotation /// 0042056 // chemoattractant activity // inferred from direct assay /// 0043185 // vascular endothelial growth factor receptor 3 binding // inferred from electronic annotation
VEGFD	c-fos induced growth factor (vascular endothelial growth factor D)	FIGF	chrXp22.31	0001525 // angiogenesis // inferred from electronic annotation /// 0007275 // multicellular organismal development // inferred from electronic annotation /// 0008283 // cell proliferation // inferred from electronic annotation /// 0008284 // positive regulation of cell proliferation // inferred from electronic annotation /// 0008284 // positive regulation of cell proliferation // traceable author…	0005576 // extracellular region // inferred from electronic annotation /// 0005615 // extracellular space // inferred from electronic annotation /// 0005615 // extracellular space // traceable author statement /// 0016020 // membrane // inferred from electronic annotation	0005161 // platelet-derived growth factor receptor binding // traceable author statement /// 0005515 // protein binding // inferred from electronic annotation /// 0008083 // growth factor activity // inferred from electronic annotation /// 0042056 // chemoattractant activity // inferred from direct assay /// 0042803 // protein homodimerization activity // inferred from electronic annotation /// 0…
VEGFR1	fms-related tyrosine kinase 1 (vascular endothelial growth factor/vascular permeability factor receptor)	FLT1	chr13q12	0000186 // activation of MAPKK activity // inferred from electronic annotation /// 0001525 // angiogenesis // inferred from electronic annotation /// 0001569 // patterning of blood vessels // inferred from electronic annotation /// 0001666 // response to hypoxia // inferred from electronic annotation /// 0002040 // sprouting angiogenesis // inferred from electronic annotation /// 0006468 // prote…	0005576 // extracellular region // inferred from electronic annotation /// 0005615 // extracellular space // traceable author statement /// 0005737 // cytoplasm // inferred from direct assay /// 0005886 // plasma membrane // not recorded /// 0005886 // plasma membrane // inferred from direct assay /// 0005886 // plasma membrane // inferred from electronic annotation /// 0005887 // integral to pla…	0000166 // nucleotide binding // inferred from electronic annotation /// 0004672 // protein kinase activity // inferred from electronic annotation /// 0004713 // protein tyrosine kinase activity // inferred from electronic annotation /// 0004714 // transmembrane receptor protein tyrosine kinase activity // traceable author statement /// 0004714 // transmembrane receptor protein tyrosine kinase ac…
VEGFR2	kinase insert domain receptor (a type III receptor tyrosine kinase)	KDR	chr4q11-q12	0001525 // angiogenesis // traceable author statement /// 0001525 // angiogenesis // inferred from electronic annotation /// 0001541 // ovarian follicle development // inferred from electronic annotation /// 0001570 // vasculogenesis // inferred from electronic annotation /// 0001938 // positive regulation of endothelial cell proliferation // inferred from mutant phenotype /// 0002053 // positive…	0005887 // integral to plasma membrane // inferred from electronic annotation /// 0005887 // integral to plasma membrane // traceable author statement /// 0016020 // membrane // inferred from electronic annotation /// 0016021 // integral to membrane // inferred from electronic annotation	0000166 // nucleotide binding // inferred from electronic annotation /// 0004672 // protein kinase activity // inferred from electronic annotation /// 0004713 // protein tyrosine kinase activity // inferred from electronic annotation /// 0004714 // transmembrane receptor protein tyrosine kinase activity // traceable author statement /// 0004714 // transmembrane receptor protein tyrosine kinase ac…
VEGFR3	fms-related tyrosine kinase 4	FLT4	chr5q35.3	0006468 // protein phosphorylation // inferred from electronic annotation /// 0007169 // transmembrane receptor protein tyrosine kinase signaling pathway // traceable author statement /// 0007169 // transmembrane receptor protein tyrosine kinase signaling pathway // inferred from electronic annotation /// 0008284 // positive regulation of cell proliferation // inferred from genetic interaction //…	0005887 // integral to plasma membrane // inferred from electronic annotation /// 0005887 // integral to plasma membrane // traceable author statement /// 0016020 // membrane // inferred from electronic annotation /// 0016021 // integral to membrane // inferred from electronic annotation	0000166 // nucleotide binding // inferred from electronic annotation /// 0004672 // protein kinase activity // inferred from electronic annotation /// 0004713 // protein tyrosine kinase activity // inferred from electronic annotation /// 0004714 // transmembrane receptor protein tyrosine kinase activity // traceable author statement /// 0004714 // transmembrane receptor protein tyrosine kinase ac…
VIM	vimentin	VIM	chr10p13	0006928 // cellular component movement // traceable author statement /// 0044419 // interspecies interaction between organisms // inferred from electronic annotation /// 0045103 // intermediate filament-based process // inferred from electronic annotation	0005737 // cytoplasm // inferred from direct assay /// 0005829 // cytosol // not recorded /// 0005829 // cytosol // inferred from direct assay /// 0005856 // cytoskeleton // inferred from direct assay /// 0005856 // cytoskeleton // traceable author statement /// 0005882 // intermediate filament // inferred from direct assay /// 0005886 // plasma membrane // inferred from direct assay /// 0030424 …	0005200 // structural constituent of cytoskeleton // inferred from direct assay /// 0005515 // protein binding // inferred from physical interaction /// 0008022 // protein C-terminus binding // inferred from physical interaction /// 0019901 // protein kinase binding // inferred from electronic annotation
VTN	vitronectin	VTN	chr17q11	0006350 // transcription // inferred from electronic annotation /// 0006355 // regulation of transcription, DNA-dependent // inferred from electronic annotation /// 0006955 // immune response // inferred from electronic annotation /// 0006955 // immune response // traceable author statement /// 0007155 // cell adhesion // traceable author statement /// 0007155 // cell adhesion // inferred from el…	0005576 // extracellular region // not recorded /// 0005576 // extracellular region // non-traceable author statement /// 0005576 // extracellular region // inferred from electronic annotation /// 0005578 // proteinaceous extracellular matrix // inferred from electronic annotation /// 0005615 // extracellular space // inferred from direct assay /// 0005615 // extracellular space // inferred from …	0003677 // DNA binding // inferred from electronic annotation /// 0003700 // sequence-specific DNA binding transcription factor activity // inferred from electronic annotation /// 0005044 // scavenger receptor activity // inferred from electronic annotation /// 0005178 // integrin binding // inferred from physical interaction /// 0005515 // protein binding // inferred from physical interaction //…
WIF1	WNT inhibitory factor 1	WIF1	chr12q14.3	0006355 // regulation of transcription, DNA-dependent // inferred from electronic annotation /// 0007165 // signal transduction // non-traceable author statement /// 0007275 // multicellular organismal development // inferred from electronic annotation /// 0016055 // Wnt receptor signaling pathway // inferred from electronic annotation	0000785 // chromatin // inferred from electronic annotation /// 0005576 // extracellular region // inferred from electronic annotation /// 0005634 // nucleus // inferred from electronic annotation	0003677 // DNA binding // inferred from electronic annotation /// 0004713 // protein tyrosine kinase activity // inferred from electronic annotation
WNT1	wingless-type MMTV integration site family, member 1	WNT1	chr12q13	0001934 // positive regulation of protein phosphorylation // inferred from electronic annotation /// 0007223 // Wnt receptor signaling pathway, calcium modulating pathway // inferred from sequence or structural similarity /// 0007223 // Wnt receptor signaling pathway, calcium modulating pathway // inferred from electronic annotation /// 0007275 // multicellular organismal development // inferred …	0005576 // extracellular region // inferred from electronic annotation /// 0005578 // proteinaceous extracellular matrix // inferred from electronic annotation /// 0005615 // extracellular space // inferred from sequence or structural similarity /// 0005737 // cytoplasm // inferred from direct assay /// 0005769 // early endosome // inferred from sequence or structural similarity /// 0005770 // la…	0004871 // signal transducer activity // inferred from electronic annotation /// 0005109 // frizzled binding // inferred by curator /// 0005110 // frizzled-2 binding // inferred from sequence or structural similarity /// 0005515 // protein binding // inferred from physical interaction /// 0005515 // protein binding // inferred from electronic annotation /// 0010843 // promoter binding // inferred…
WNT10A	wingless-type MMTV integration site family, member 10A	WNT10A	chr2q35	0001942 // hair follicle development // inferred from mutant phenotype /// 0007223 // Wnt receptor signaling pathway, calcium modulating pathway // inferred from electronic annotation /// 0007275 // multicellular organismal development // inferred from electronic annotation /// 0008585 // female gonad development // inferred from sequence or structural similarity /// 0009798 // axis specification…	0005576 // extracellular region // inferred from electronic annotation /// 0005578 // proteinaceous extracellular matrix // inferred from electronic annotation /// 0005615 // extracellular space // inferred from sequence or structural similarity /// 0005886 // plasma membrane // inferred from sequence or structural similarity	0001664 // G-protein-coupled receptor binding // inferred from sequence or structural similarity /// 0004871 // signal transducer activity // inferred from electronic annotation
WNT10B	wingless-type MMTV integration site family, member 10B	WNT10B	chr12q13	0002062 // chondrocyte differentiation // inferred from expression pattern /// 0007223 // Wnt receptor signaling pathway, calcium modulating pathway // inferred from electronic annotation /// 0007224 // smoothened signaling pathway // inferred from sequence or structural similarity /// 0007275 // multicellular organismal development // inferred from electronic annotation /// 0008284 // positive r…	0005576 // extracellular region // inferred from electronic annotation /// 0005578 // proteinaceous extracellular matrix // inferred from electronic annotation /// 0005615 // extracellular space // inferred from sequence or structural similarity /// 0005615 // extracellular space // non-traceable author statement /// 0005886 // plasma membrane // inferred from sequence or structural similarity	0001664 // G-protein-coupled receptor binding // inferred from sequence or structural similarity /// 0004871 // signal transducer activity // inferred from electronic annotation
WNT11	wingless-type MMTV integration site family, member 11	WNT11	chr11q13.5	0001649 // osteoblast differentiation // inferred from sequence or structural similarity /// 0003151 // outflow tract morphogenesis // inferred from sequence or structural similarity /// 0006468 // protein phosphorylation // inferred from mutant phenotype /// 0007165 // signal transduction // non-traceable author statement /// 0007223 // Wnt receptor signaling pathway, calcium modulating pathway …	0005576 // extracellular region // inferred from electronic annotation /// 0005578 // proteinaceous extracellular matrix // inferred from electronic annotation /// 0005615 // extracellular space // inferred from sequence or structural similarity /// 0005737 // cytoplasm // inferred from direct assay /// 0005886 // plasma membrane // inferred from sequence or structural similarity	0001664 // G-protein-coupled receptor binding // inferred from sequence or structural similarity /// 0004871 // signal transducer activity // inferred from electronic annotation /// 0005099 // Ras GTPase activator activity // inferred from mutant phenotype /// 0010843 // promoter binding // inferred from direct assay /// 0016563 // transcription activator activity // inferred from mutant phenotyp…
WNT16	wingless-type MMTV integration site family, member 16	WNT16	chr7q31	0003408 // optic cup formation involved in camera-type eye development // inferred from sequence or structural similarity /// 0007223 // Wnt receptor signaling pathway, calcium modulating pathway // inferred from electronic annotation /// 0007275 // multicellular organismal development // inferred from electronic annotation /// 0007409 // axonogenesis // inferred from sequence or structural simil…	0005576 // extracellular region // inferred from electronic annotation /// 0005576 // extracellular region // non-traceable author statement /// 0005578 // proteinaceous extracellular matrix // inferred from electronic annotation /// 0005615 // extracellular space // inferred from direct assay /// 0005615 // extracellular space // inferred from sequence or structural similarity /// 0005737 // cyt…	0004871 // signal transducer activity // inferred from electronic annotation /// 0005109 // frizzled binding // inferred from sequence or structural similarity /// 0005125 // cytokine activity // non-traceable author statement
WNT2	wingless-type MMTV integration site family member 2	WNT2	chr7q31.2	0001938 // positive regulation of endothelial cell proliferation // inferred from electronic annotation /// 0002053 // positive regulation of mesenchymal cell proliferation // inferred from sequence or structural similarity /// 0002053 // positive regulation of mesenchymal cell proliferation // inferred from electronic annotation /// 0002088 // lens development in camera-type eye // inferred from…	0005576 // extracellular region // non-traceable author statement /// 0005576 // extracellular region // inferred from electronic annotation /// 0005578 // proteinaceous extracellular matrix // inferred from electronic annotation /// 0005615 // extracellular space // inferred from sequence or structural similarity /// 0005737 // cytoplasm // inferred from direct assay /// 0005737 // cytoplasm // …	0004871 // signal transducer activity // inferred from electronic annotation /// 0005109 // frizzled binding // inferred from physical interaction /// 0005110 // frizzled-2 binding // inferred from sequence or structural similarity /// 0005125 // cytokine activity // inferred from direct assay
WNT2B	wingless-type MMTV integration site family, member 2B	WNT2B	chr1p13	0002062 // chondrocyte differentiation // inferred from expression pattern /// 0002088 // lens development in camera-type eye // inferred from sequence or structural similarity /// 0007223 // Wnt receptor signaling pathway, calcium modulating pathway // inferred from sequence or structural similarity /// 0007223 // Wnt receptor signaling pathway, calcium modulating pathway // inferred from electr…	0005576 // extracellular region // inferred from electronic annotation /// 0005578 // proteinaceous extracellular matrix // inferred from electronic annotation /// 0005615 // extracellular space // inferred from sequence or structural similarity /// 0005615 // extracellular space // non-traceable author statement /// 0005886 // plasma membrane // inferred from sequence or structural similarity	0004871 // signal transducer activity // inferred from electronic annotation /// 0005110 // frizzled-2 binding // inferred from sequence or structural similarity
WNT3	wingless-type MMTV integration site family, member 3	WNT3	chr17q21	0000902 // cell morphogenesis // inferred from mutant phenotype /// 0001707 // mesoderm formation // inferred from sequence or structural similarity /// 0001707 // mesoderm formation // inferred from electronic annotation /// 0007223 // Wnt receptor signaling pathway, calcium modulating pathway // inferred from sequence or structural similarity /// 0007223 // Wnt receptor signaling pathway, calci…	0005576 // extracellular region // inferred from electronic annotation /// 0005578 // proteinaceous extracellular matrix // inferred from electronic annotation /// 0005615 // extracellular space // inferred from sequence or structural similarity /// 0005615 // extracellular space // traceable author statement /// 0005624 // membrane fraction // inferred from direct assay /// 0005769 // early endo…	0004871 // signal transducer activity // inferred from electronic annotation /// 0005109 // frizzled binding // inferred from physical interaction /// 0005110 // frizzled-2 binding // inferred from sequence or structural similarity /// 0005515 // protein binding // inferred from electronic annotation
WNT4	wingless-type MMTV integration site family, member 4	WNT4	chr1p36.23-p35.1	0001656 // metanephros development // inferred from sequence or structural similarity /// 0001658 // branching involved in ureteric bud morphogenesis // inferred from sequence or structural similarity /// 0001822 // kidney development // inferred from expression pattern /// 0001837 // epithelial to mesenchymal transition // inferred from expression pattern /// 0001838 // embryonic epithelial tube…	0005576 // extracellular region // inferred from electronic annotation /// 0005578 // proteinaceous extracellular matrix // inferred from electronic annotation /// 0005615 // extracellular space // inferred from direct assay /// 0005615 // extracellular space // inferred from sequence or structural similarity /// 0005737 // cytoplasm // inferred from direct assay /// 0005794 // Golgi apparatus //…	0001664 // G-protein-coupled receptor binding // inferred from sequence or structural similarity /// 0003714 // transcription corepressor activity // inferred from sequence or structural similarity /// 0004871 // signal transducer activity // inferred from electronic annotation /// 0005201 // extracellular matrix structural constituent // non-traceable author statement /// 0016563 // transcriptio…
WNT5A	wingless-type MMTV integration site family, member 5A	WNT5A	chr3p21-p14	0000187 // activation of MAPK activity // inferred from direct assay /// 0001667 // ameboidal cell migration // inferred from electronic annotation /// 0001736 // establishment of planar polarity // inferred from electronic annotation /// 0001756 // somitogenesis // inferred from sequence or structural similarity /// 0001756 // somitogenesis // inferred from electronic annotation /// 0001837 // e…	0005576 // extracellular region // inferred from electronic annotation /// 0005578 // proteinaceous extracellular matrix // inferred from electronic annotation /// 0005615 // extracellular space // inferred from direct assay /// 0005615 // extracellular space // inferred from sequence or structural similarity /// 0005624 // membrane fraction // inferred from direct assay /// 0005737 // cytoplasm …	0004871 // signal transducer activity // inferred from electronic annotation /// 0005102 // receptor binding // inferred from electronic annotation /// 0005109 // frizzled binding // inferred from physical interaction /// 0005110 // frizzled-2 binding // inferred from sequence or structural similarity /// 0005110 // frizzled-2 binding // inferred from electronic annotation /// 0005115 // receptor…
WNT5B	wingless-type MMTV integration site family, member 5B	WNT5B	chr12p13.3	0001525 // angiogenesis // inferred from sequence or structural similarity /// 0002062 // chondrocyte differentiation // inferred from expression pattern /// 0002062 // chondrocyte differentiation // inferred from sequence or structural similarity /// 0007223 // Wnt receptor signaling pathway, calcium modulating pathway // inferred from sequence or structural similarity /// 0007223 // Wnt recepto…	0005576 // extracellular region // inferred from electronic annotation /// 0005578 // proteinaceous extracellular matrix // inferred from electronic annotation /// 0005615 // extracellular space // inferred from sequence or structural similarity /// 0005615 // extracellular space // non-traceable author statement /// 0005886 // plasma membrane // inferred from sequence or structural similarity	0004871 // signal transducer activity // inferred from electronic annotation /// 0005102 // receptor binding // inferred from physical interaction /// 0005110 // frizzled-2 binding // inferred from sequence or structural similarity
WNT6	wingless-type MMTV integration site family, member 6	WNT6	chr2q35	0007223 // Wnt receptor signaling pathway, calcium modulating pathway // inferred from electronic annotation /// 0007267 // cell-cell signaling // non-traceable author statement /// 0007275 // multicellular organismal development // inferred from electronic annotation /// 0009798 // axis specification // inferred from sequence or structural similarity /// 0009952 // anterior/posterior pattern for…	0005576 // extracellular region // non-traceable author statement /// 0005576 // extracellular region // inferred from electronic annotation /// 0005578 // proteinaceous extracellular matrix // inferred from electronic annotation /// 0005615 // extracellular space // inferred from sequence or structural similarity /// 0005886 // plasma membrane // inferred from sequence or structural similarity	0001664 // G-protein-coupled receptor binding // inferred from sequence or structural similarity /// 0004871 // signal transducer activity // inferred from electronic annotation
WNT7A	wingless-type MMTV integration site family, member 7A	WNT7A	chr3p25	0000578 // embryonic axis specification // inferred from mutant phenotype /// 0001501 // skeletal system development // inferred from sequence or structural similarity /// 0007223 // Wnt receptor signaling pathway, calcium modulating pathway // inferred from electronic annotation /// 0007257 // activation of JUN kinase activity // inferred from sequence or structural similarity /// 0007269 // neu…	0005576 // extracellular region // inferred from electronic annotation /// 0005578 // proteinaceous extracellular matrix // inferred from electronic annotation /// 0005615 // extracellular space // inferred from sequence or structural similarity /// 0005886 // plasma membrane // inferred from sequence or structural similarity	0004871 // signal transducer activity // inferred from electronic annotation /// 0005102 // receptor binding // inferred from expression pattern /// 0005102 // receptor binding // non-traceable author statement /// 0005109 // frizzled binding // inferred from sequence or structural similarity /// 0005125 // cytokine activity // inferred from direct assay
WNT7B	wingless-type MMTV integration site family, member 7B	WNT7B	chr22q13	0001701 // in utero embryonic development // inferred from sequence or structural similarity /// 0001701 // in utero embryonic development // inferred from electronic annotation /// 0003338 // metanephros morphogenesis // inferred from sequence or structural similarity /// 0003338 // metanephros morphogenesis // inferred from electronic annotation /// 0007223 // Wnt receptor signaling pathway, ca…	0005576 // extracellular region // non-traceable author statement /// 0005576 // extracellular region // inferred from electronic annotation /// 0005578 // proteinaceous extracellular matrix // inferred from electronic annotation /// 0005615 // extracellular space // inferred from sequence or structural similarity /// 0005615 // extracellular space // inferred from electronic annotation /// 00057…	0004871 // signal transducer activity // inferred from electronic annotation /// 0005109 // frizzled binding // inferred from sequence or structural similarity /// 0005201 // extracellular matrix structural constituent // non-traceable author statement /// 0005515 // protein binding // inferred from electronic annotation
WNT8A	wingless-type MMTV integration site family, member 8A	WNT8A	chr5q31	0001654 // eye development // inferred from sequence or structural similarity /// 0001710 // mesodermal cell fate commitment // inferred from sequence or structural similarity /// 0001756 // somitogenesis // inferred from sequence or structural similarity /// 0007223 // Wnt receptor signaling pathway, calcium modulating pathway // inferred from electronic annotation /// 0007275 // multicellular o…	0005576 // extracellular region // inferred from electronic annotation /// 0005578 // proteinaceous extracellular matrix // inferred from sequence or structural similarity /// 0005578 // proteinaceous extracellular matrix // inferred from electronic annotation /// 0005615 // extracellular space // inferred from sequence or structural similarity /// 0005886 // plasma membrane // inferred from sequ…	0001664 // G-protein-coupled receptor binding // inferred from sequence or structural similarity /// 0004871 // signal transducer activity // inferred from electronic annotation /// 0005109 // frizzled binding // non-traceable author statement
WNT9A	wingless-type MMTV integration site family, member 9A	WNT9A	chr1q42	0007223 // Wnt receptor signaling pathway, calcium modulating pathway // inferred from electronic annotation /// 0007267 // cell-cell signaling // non-traceable author statement /// 0007275 // multicellular organismal development // non-traceable author statement /// 0007275 // multicellular organismal development // inferred from electronic annotation /// 0007492 // endoderm development // infer…	0005576 // extracellular region // non-traceable author statement /// 0005576 // extracellular region // inferred from electronic annotation /// 0005578 // proteinaceous extracellular matrix // inferred from electronic annotation /// 0005615 // extracellular space // inferred from sequence or structural similarity /// 0005886 // plasma membrane // inferred from sequence or structural similarity	0001664 // G-protein-coupled receptor binding // inferred from sequence or structural similarity /// 0004871 // signal transducer activity // inferred from electronic annotation /// 0005201 // extracellular matrix structural constituent // non-traceable author statement
WNT9B	wingless-type MMTV integration site family, member 9B	WNT9B	chr17q21	0001658 // branching involved in ureteric bud morphogenesis // inferred from sequence or structural similarity /// 0003339 // regulation of mesenchymal to epithelial transition involved in metanephros morphogenesis // inferred from sequence or structural similarity /// 0007223 // Wnt receptor signaling pathway, calcium modulating pathway // inferred from electronic annotation /// 0007267 // cell-…	0005576 // extracellular region // non-traceable author statement /// 0005576 // extracellular region // inferred from electronic annotation /// 0005578 // proteinaceous extracellular matrix // inferred from electronic annotation /// 0005615 // extracellular space // inferred from sequence or structural similarity /// 0005886 // plasma membrane // inferred from sequence or structural similarity	0001664 // G-protein-coupled receptor binding // inferred from sequence or structural similarity /// 0004871 // signal transducer activity // inferred from electronic annotation /// 0005201 // extracellular matrix structural constituent // non-traceable author statement
YBX1	Y box binding protein 1	YBX1	chr1p34	0001701 // in utero embryonic development // inferred from electronic annotation /// 0006350 // transcription // inferred from electronic annotation /// 0006355 // regulation of transcription, DNA-dependent // inferred from direct assay /// 0006355 // regulation of transcription, DNA-dependent // non-traceable author statement /// 0006355 // regulation of transcription, DNA-dependent // inferred …	0005634 // nucleus // non-traceable author statement /// 0005634 // nucleus // inferred from electronic annotation /// 0005634 // nucleus // traceable author statement /// 0005737 // cytoplasm // inferred from electronic annotation /// 0010494 // stress granule // inferred from direct assay /// 0030529 // ribonucleoprotein complex // inferred from direct assay /// 0070937 // CRD-mediated mRNA sta…	0003676 // nucleic acid binding // inferred from electronic annotation /// 0003677 // DNA binding // inferred from direct assay /// 0003677 // DNA binding // traceable author statement /// 0003677 // DNA binding // inferred from electronic annotation /// 0003690 // double-stranded DNA binding // traceable author statement /// 0003697 // single-stranded DNA binding // traceable author statement //…
ZEB1	zinc finger E-box binding homeobox 1	ZEB1	chr10p11.2	0000122 // negative regulation of transcription from RNA polymerase II promoter // inferred from electronic annotation /// 0000122 // negative regulation of transcription from RNA polymerase II promoter // traceable author statement /// 0006350 // transcription // inferred from electronic annotation /// 0006355 // regulation of transcription, DNA-dependent // inferred from electronic annotation /…	0005622 // intracellular // inferred from electronic annotation /// 0005634 // nucleus // inferred from direct assay /// 0005634 // nucleus // inferred from electronic annotation /// 0005667 // transcription factor complex // inferred from electronic annotation	0003676 // nucleic acid binding // inferred from electronic annotation /// 0003677 // DNA binding // inferred from electronic annotation /// 0003682 // chromatin binding // inferred from electronic annotation /// 0003690 // double-stranded DNA binding // inferred from electronic annotation /// 0003700 // sequence-specific DNA binding transcription factor activity // inferred from electronic annot…
ZEB2	zinc finger E-box binding homeobox 2	ZEB2	chr2q22.3	0001755 // neural crest cell migration // inferred from electronic annotation /// 0001756 // somitogenesis // inferred from electronic annotation /// 0001843 // neural tube closure // inferred from electronic annotation /// 0006350 // transcription // inferred from electronic annotation /// 0006355 // regulation of transcription, DNA-dependent // inferred from electronic annotation /// 0007399 //…	0005622 // intracellular // inferred from electronic annotation /// 0005634 // nucleus // inferred by curator /// 0005634 // nucleus // inferred from electronic annotation	0003676 // nucleic acid binding // inferred from electronic annotation /// 0003677 // DNA binding // inferred from electronic annotation /// 0003700 // sequence-specific DNA binding transcription factor activity // inferred from electronic annotation /// 0008270 // zinc ion binding // inferred from electronic annotation /// 0019208 // phosphatase regulator activity // non-traceable author stateme…
ZO-1	tight junction protein 1 (zona occludens 1)	TJP1	chr15q13	0001825 // blastocyst formation // inferred from electronic annotation /// 0007043 // cell-cell junction assembly // traceable author statement	0005634 // nucleus // inferred from electronic annotation /// 0005737 // cytoplasm // inferred from direct assay /// 0005737 // cytoplasm // inferred from electronic annotation /// 0005886 // plasma membrane // not recorded /// 0005886 // plasma membrane // inferred from direct assay /// 0005886 // plasma membrane // inferred from electronic annotation /// 0005911 // cell-cell junction // inferre…	0005515 // protein binding // inferred from physical interaction /// 0005515 // protein binding // inferred from electronic annotation /// 0019904 // protein domain specific binding // inferred from electronic annotation
