# Supplementary material for: A Molecular Predictor Reassesses Classification of Human Grade II/III Gliomas
Source: PLoS One. 2013 Jun 21;8(6):e66574. doi: 10.1371/journal.pone.0066574 (PMC3689754; doi:10.1371/journal.pone.0066574)
Supplement: Table S2 — Primers and expression of 38 genes in the training cohort. Values represent n-fold differences in target gene expression relative to the TBP reference gene. (XLS) [file pone.0066574.s004.xls]

## Sheet: Feuil1
Table S2. Primers and expression of 38 genes in the training cohort. Values represent n-fold differences in target gene expression relative to the TBP reference gene
	APOD	AURKA	BIRC5	BMP2	BUB1	BUB1B	CDH1	CHI3L1	COL1A1	DLGAP5	DLL3	DLX5	EGFR	EPCAM	EZH2	FOXM1	GFAP	HHIP	HSPG2	IGFBP2	JAG1	LPL	LRP2	LYVE1	MKI67	NEK2	NKX6-1	NRG3	PLK1	POSTN	PROM1	SFRP2	SHH	SMO	TIMELESS	TNC	TP63	VIM
Upper primer (5' to 3')	CTGCATCCAGGCCAACTACTCA	GCATTTCAGGACCTGTTAAGGCTA	CCCTTTCTCAAGGACCACCGCATC	CGCAGCTTCCACCATGAAGAATC	CCATTTGCCAGCTCAAGCTAGA	ACTACAGTCCCAGCACCGACAAT	CGCATTGCCACATACACTCTCTT	GACCACAGGCCATCACAGTCC	CCTCCGGCTCCTGCTCCTCTT	CCAAATGGAGCAGACTAAGATTGAT	CTCTGCTACCACCGGATGCC	CCGACTATAGCTACGCTAGCTCCTA	GGAGAACTGCCAGAAACTGACC	CTGGCCGTAAACTGCTTTGTGA	AACTTCGAGCTCCTCTGAAGCAA	GGGAGACCTGTGCAGATGGTGA	CAGAAGCTCCAGGATGAAACCAA	GGGCGCCTGGAGAATAAGATATTT	GCCTGGATCTGAACGAGGAACTCTA	GGCCCTCTGGAGCACCTCTACT	GAAAACGTGCCAGTTAGATGCAA	TCAGATGCCCTACAAAGTCTTCCA	ACTTGCCATCTTTGGAGAGCATT	TCAGCCTGGTGTTGCTTCTCACT	ATTGAACCTGCGGAAGAGCTGA	CCCTGTATTGAGTGAGCTGAAACTG	GAGAGGGCTCGTTTGGCCTATT	AGCCATGTCCAGCTGCAAAATTAT	GCAGATCAACTTCTTCCAGGATGA	GTCCTAATTCCTGATTCTGCCAAA	TGGTCCAACAGGGCTATCAATC	GACAACGACATAATGGAAACGCTT	CCGGCTTCGACTGGGTGTACTA	GCTACTTCCTCATCCGAGGAGTCA	AGCGAGGCAACAGGCATTCT	GAGGGTGACCACCACACGCTT	GGAAAACAATGCCCAGACTCAAT	CTCCCTCTGGTTGATACCCACTC
Lower primer (5' to 3')	GATTCACAGTTCCATCAGCTCTCAA	TGCTGAGTCACGAGAACACGTTT	CCAGCCTCGGCCATCCGCT	GAATCTCCGGGTTGTTTTCCCACT	CAGGCCATGTTATTTCCTGGATT	TGCTTCGTTGTGGTACAGAAGACTC	TCGGGCTTGTTGTCATTCTGAT	TGTACCCCACAGCATAGTCAGTGTT	GGCAGTTCTTGGTCTCGTCACA	TTGTCTTGGACCAGGTCGGAT	TCAAAGGACCTGGGTGTCTCACTA	GGTCACTTCTTTCTCTGGCTGGT	GCCTGCAGCACACTGGTTG	ACATTTGGCAGCCAGCTTTGA	AGCACCACTCCACTCCACATTCT	TCGAAGCCACTGGATGTTGGAT	GTGGCTTCATCTGCTTCCTGTCT	GTGGAGAGCAAAGTGCACATTTGA	AGCTCCCGGACACAGCCTATGA	CCGTTCAGAGACATCTTGCACTGT	GCTGGCAATGAGATTCTTACAGGA	GGCCACGGTGCCATACAGA	CTCCACCATCTGCTTTCCTGACT	ACCTGGATGGAAAGCTCTTCTGC	GGAGCGCAGGGATATTCCCTTA	GCTCCTGTTCTTTCTGCTCCAAT	CGGTTCTGGAACCAGACCTTGA	GCCGACAAAACTTGACTCCATCAT	CGCTTCTCGTCGATGTAGGTCA	GGGCCACAAGATCCGTGAA	TTCAAGACCCTTTTGATACCTGCTA	GGATGATTTTGGTATCTCGGTTGAT	CGCCACCGAGTTCTCTGCTTT	GGCGCAGCATGGTCTCGTT	TGGATTTCAACCCCTGGACAA	CAAGGCAGTGGTGTCTGTGACATC	TGTTCAGGAGCCCCAGGTTC	AGAAGTTTCGTTGATAACCTGTCCA
GRADE II	9.298	0.09	0.244	1.901	0.001	0.173	1.032	0.181	0.904	0.104	21.529	0.12	5.707	0.104	0.545	0.169	262.806	0.093	0.312	0.707	2.177	1.113	0.135	0.779	0.721	0.124	0.03	1.847	0.222	0.008	0.195	16.669	0.255	2.126	0.378	0.045	0.038	88.471
	14.817	0.069	0.066	1.381	0.001	0.083	0.32	0.237	0.36	0.037	8.962	0.063	3.437	0.082	0.101	0.038	153.539	0.648	0.274	0.812	1.541	13.035	0.909	4.419	0.181	0.047	0.044	2.02	0.214	0.054	0.103	15.959	0.062	0.818	0.314	0.293	0.028	52.613
	74.248	0.107	0.012	0.245	0.042	0.015	1.034	60.76	0.452	0.012	0.486	0.151	1.535	0.353	0.04	0.047	894.958	4.598	0.27	2.087	1.173	18.224	3.639	18.797	0.055	0.08	0.051	3.602	0.155	0.043	0.102	0.904	0.213	1.151	0.519	0.057	0.033	127.392
	13.492	0.049	0.133	2.359	0.062	0.073	0.613	0.081	0.164	0.08	11.566	0.048	5.346	0.125	0.266	0.075	189.572	0.529	0.101	0.289	1.445	0.588	0.555	0.153	0.443	0.036	0.016	1.279	0.16	0.001	0.064	15.554	0.052	1.042	0.197	0.024	0.009	53.78
	7.489	0.065	0.166	1.903	0.149	0.1	0.49	1.025	0.139	0.065	20.438	0.01	7.281	0.07	0.322	0.133	539.986	0.192	0.223	0.339	2.199	12.15	0.454	0.783	0.364	0.094	0.015	1.209	0.323	0.071	0.057	4.428	0.041	1.583	0.039	0.865	0.003	253.877
	4.35	0.134	0.28	2.85	0.27	0.141	0.061	0.06	0.331	0.206	21.369	0.034	2.884	0.039	0.444	0.131	122.115	0.018	0.298	0.723	3.587	5.08	0.013	0.577	0.983	0.088	0.072	0.497	0.426	0.001	0.071	2.592	0.019	0.998	0.446	0.127	0.011	78.621
	6.8	0.097	0.334	6.045	0.23	0.154	0.014	0.01	0.034	0.065	10.329	0.026	6.975	0.054	0.214	0.307	38.638	0.018	0.079	0.161	1.008	2.047	0.011	1.515	1.499	0.072	0.023	0.232	0.177	0.001	0.044	0.794	0.057	0.709	0.541	0.025	0.005	8.275
	56.724	0.087	0.022	0.204	0.049	0.027	0.519	0.709	0.034	0.001	0.431	0.234	0.926	0.735	0.042	0.022	124.109	6.443	0.161	1.837	0.698	15.745	3.844	9.357	0.024	0.225	0.042	4.002	0.114	0.019	0.271	1.511	0.327	0.465	0.313	0.019	0.02	15.382
	13.571	0.095	0.1	4.01	0.108	0.112	0.203	0.086	0.759	0.04	28.491	0.1	11.895	0.118	0.39	0.033	310.792	0.142	0.205	1.492	3.105	0.329	0.17	1.362	0.225	0.046	0.049	1.27	0.207	0.067	0.235	1.094	0.028	2.085	0.354	0.111	0.029	68.546
	15.494	0.075	0.096	5.091	0.253	0.094	0.099	0.168	0.307	0.035	9.392	0.127	6.429	0.094	0.178	0.07	29.699	0.126	0.074	0.293	1.367	36.4	0.117	1.128	0.554	0.069	0.022	1.742	0.083	0.049	0.137	0.247	0.064	0.901	0.258	0.049	0.025	18.331
	25.62	0.109	0.267	2.163	0.096	0.236	1.336	0.084	0.169	0.243	5.129	0.14	3.583	0.508	0.189	0.124	213.395	1.964	0.186	0.826	4.697	11.526	1.279	0.456	0.665	0.139	0.069	1.948	0.457	0.004	0.376	17.646	0.023	1.683	0.547	0.204	0.024	133.201
	43.86	0.088	0.162	3.177	0.142	0.092	0.315	0.136	0.255	0.047	11.888	0.074	3.846	0.161	0.184	0.079	246.266	1.66	0.15	0.805	1.467	12.178	1.283	1.005	0.31	0.052	0.023	1.109	0.124	0.001	0.141	40.914	0.055	0.93	0.225	0.151	0.022	34.844
	33.484	0.09	0.252	1.491	0.344	0.167	1.784	0.045	0.128	0.059	42.498	0.02	4.089	0.198	0.454	0.141	140.747	1.471	0.113	0.308	1.478	32.586	1.064	0.629	0.82	0.056	0.028	1.075	0.209	0.006	0.123	27.207	0.03	1.821	0.329	0.167	0.02	42.576
	4.605	0.113	0.282	3.085	0.183	0.095	1.025	0.231	0.152	0.064	5.087	0.018	3.729	0.051	0.28	0.068	579.426	0.201	0.093	0.242	2.069	41.764	0.109	1.738	0.576	0.029	0.04	2.614	0.304	0.002	0.26	43.872	0.147	1.696	0.464	0.053	0.029	96.206
	16.689	0.102	0.052	3.643	0.104	0.029	0.245	0.126	0.171	0.008	11.961	0.014	3.827	0.269	0.144	0.02	405.937	0.578	0.091	0.838	1.763	51.394	0.741	1.529	0.153	0.02	0.034	1.991	0.147	0.003	0.2	41.064	0.268	1.821	0.238	0.058	0.012	39.809
	17.677	0.185	0.635	0.203	0.364	0.346	0.24	162.842	0.761	0.222	0.457	0.234	0.953	0.515	0.275	0.278	281.812	1.048	1.296	2.266	2.097	1.329	0.451	1.478	1.395	0.143	0.061	3.716	0.32	0.088	0.212	0.53	0.068	0.807	0.781	0.158	0.025	522.356
	16.799	0.116	0.399	2.554	0.001	0.35	0.105	0.165	0.068	0.044	7.96	0.019	8.705	0.131	0.329	0.211	21.6	0.399	0.071	0.257	1.017	1.468	0.461	0.979	1.016	0.161	0.01	1.005	0.22	0.002	0.091	0.069	0.072	0.969	0.42	0.013	0.005	4.745
	10.998	0.058	0.011	0.631	0.001	0.01	0.492	0.366	0.082	0.006	5.571	0.023	1.822	0.063	0.143	0.004	659.625	0.316	0.152	0.372	1.173	0.049	0.303	2.345	0.006	0.009	0.018	4.743	0.138	0.005	0.108	51.122	0.041	2.165	0.232	0.152	0.012	139.865
	16.467	0.033	0.01	0.275	0.01	0.199	0.01	0.275	1.382	0.001	0.762	0.034	5.944	0.097	0.03	0.009	1348.37	0.078	0.18	0.61	1.432	0.442	0.021	12.444	0.01	0.009	0.062	5.036	0.083	0.001	0.147	15.959	0.012	3.322	0.195	0.161	0.065	150.802
	14.975	0.037	0.052	0.801	0.05	0.033	0.329	1.77	0.305	0.025	4.524	0.003	2.605	0.094	0.165	0.019	488.313	0.76	0.173	0.299	1.436	0.443	0.843	0.393	0.134	0.038	0.013	3.117	0.211	0.004	0.058	15.262	0.006	1.255	0.309	0.048	0.012	198.533
	24.098	0.242	0.228	0.515	0.193	0.062	1.347	3.213	1.036	0.01	1.094	0.039	28.646	0.13	0.368	0.186	523.152	0.899	0.285	4.414	3.501	2.709	0.298	2.273	0.16	0.073	0.068	1.771	0.287	0.03	0.31	5.51	2.41	4.71	0.804	0.173	0.022	125.231
	46.595	0.106	0.114	0.866	0.186	0.063	0.619	1.479	0.038	0.045	3.406	0.088	3.038	0.212	0.142	0.11	336.271	4.047	0.181	0.325	2.903	0.436	2.276	2.351	0.483	0.1	0.024	1.796	0.216	0.005	0.208	1.938	0.054	1.071	0.357	0.569	0.009	185.961
	34.13	0.072	0.095	1.474	0.158	0.051	0.731	0.205	0.202	0.043	10.72	0.034	4.666	0.341	0.557	0.047	264.898	3.057	0.147	0.472	1.309	0.801	1.68	5.322	0.267	0.047	0.02	0.743	0.199	0.001	0.158	5.591	0.007	1.117	0.308	0.038	0.011	54.137
	6.983	0.085	0.035	1.549	0.134	0.024	0.954	0.836	0.392	0.04	2.673	0.643	3.661	0.137	0.156	0.031	104.166	0.023	0.521	0.697	2.19	1.532	0.011	3.511	0.034	0.027	0.081	1.909	0.195	0.009	0.5	0.144	0.258	1.69	0.339	0.038	0.057	71.906
	20.645	0.115	0.127	6.29	0.09	0.034	0.065	0.088	0.119	0.007	25.937	0.062	5.45	0.166	0.169	0.052	42.322	0.352	0.091	0.714	2.073	13.572	0.243	0.628	0.056	0.046	0.012	1.55	0.149	0.016	0.086	4.034	0.318	1.689	0.445	0.31	0.012	15.156
	10.938	0.202	0.242	1.568	0.564	0.273	0.107	0.597	0.852	0.255	1.61	0.066	2.253	0.013	0.298	0.179	689.413	0.242	0.563	1.367	3.248	34.178	0.276	0.717	0.936	0.238	0.034	0.66	0.415	0.004	0.286	3.863	0.012	0.837	0.522	0.04	0.074	413.501
	11.21	0.126	0.383	1.453	0.328	0.244	0.059	0.321	0.166	0.101	29.179	0.006	7.423	0.058	0.375	0.122	315.625	0.109	0.114	0.246	1.737	0.311	0.036	2.808	0.671	0.084	0.019	1.32	0.306	0.094	0.154	11.822	0.002	1.473	0.447	0.048	0.019	77.535
	7.276	0.244	1.282	0.196	0.719	0.348	0.05	17.573	1.453	0.133	8.601	0.001	28.872	0.071	0.983	0.541	1437.37	0.534	0.334	5.286	2.683	14.019	0.267	2.177	1.497	3.582	0.036	1.981	0.561	0.073	1.305	2.999	3.009	6.677	1.593	0.019	0.031	135.06
GRADE III	14.253	0.114	0.438	3.805	0.001	0.251	0.489	0.415	0.203	0.109	11.055	0.022	3.576	0.029	0.061	0.194	138.847	0.521	0.129	0.239	3.142	28.521	0.576	0.946	0.65	0.086	0.034	0.946	0.41	0.019	0.13	13.259	0.031	0.504	0.087	0.539	0.013	152.453
	1.34	0.272	0.994	2.497	0.001	0.766	0.1	0.096	0.565	0.286	9.856	0.059	7.361	0.073	0.993	0.272	21.534	0.006	0.69	0.449	1.882	2.782	0.009	0.594	1.584	0.24	0.031	0.768	0.554	0.002	0.277	1.814	0.028	2.004	0.929	1.708	0.029	650.08
	3.303	0.152	0.702	6.322	0.537	0.208	0.644	1.186	0.142	0.127	7.99	0.034	3.521	0.088	0.947	0.229	124.059	0.03	0.114	0.189	4.606	0.747	0.004	11.049	1.371	0.116	0.036	0.877	0.495	0.018	0.16	0.001	0.043	1.21	0.521	0.802	0.007	217.905
	2.95	0.115	0.617	4.377	0.159	0.148	0.75	0.573	0.198	0.095	7.82	0.019	4.623	0.206	0.456	0.251	118.307	0.016	0.108	0.211	4.589	0.003	0.012	7.431	0.768	0.079	0.034	0.803	0.574	0.019	0.089	8.854	0.025	0.772	1.138	0.961	0.009	280.605
	11.5	0.174	1.213	2.893	0.587	0.211	0.094	0.054	0.548	0.26	8.833	6.956	8.506	0.13	0.481	0.373	81.642	0.321	1.35	1.238	1.497	1.89	0.615	0.641	1.684	0.197	0.094	0.519	0.39	0.046	0.306	0.538	0.16	0.971	0.799	0.071	0.01	41.767
	1.009	0.802	1.781	0.21	1.573	0.596	0.595	27.887	2.541	0.481	2.946	0.025	44.232	0.011	1.101	0.651	126.736	0.054	2.463	22.932	10.982	5.921	0.03	0.038	2.456	0.544	0.128	0.043	1.148	14.021	0.179	0.07	0.67	3.627	1.699	1.497	0.024	258.999
	27.31	0.949	1.63	0.156	1.415	0.449	0.044	50.955	11.553	0.885	0.795	0.057	20.249	0.058	0.819	0.744	127.215	0.065	3.77	97.757	8.904	7.045	0.014	3.127	3.214	1.008	0.096	0.204	0.917	6.616	0.448	0.236	0.005	3.078	1.145	2.526	0.063	312.077
	19.135	0.15	0.504	3.226	0.349	0.163	0.024	0.043	1.015	0.136	29.49	0.018	7.897	0.085	0.341	0.21	17.002	0.009	0.971	0.47	2.448	22.005	0.004	0.077	1.132	0.128	0.05	0.819	0.301	0.008	0.107	0.974	0.245	0.779	0.593	0.019	0.013	21.195
	2.358	0.548	1.395	0.223	1.265	0.463	3.11	12.27	1.464	0.581	7.717	0.031	63.707	0.047	1.197	0.734	171.406	0.271	0.82	27.947	12.888	1.015	0.015	0.306	1.989	0.358	0.05	0.264	0.588	0.001	0.541	0.001	0.034	4.019	1.259	0.211	0.024	174.809
	3.214	0.139	0.36	1.592	0.389	0.201	0.011	0.024	0.237	0.156	14.217	0.018	6.508	0.092	0.516	0.108	151.594	0.014	0.229	0.346	1.605	6.301	0.007	1.749	1.069	0.08	0.031	1.056	0.259	0.008	0.173	4.926	0.066	0.667	0.442	0.075	0.003	39.318
	7.293	0.099	0.357	2.24	0.271	0.243	1.174	0.06	0.518	0.086	5.598	0.038	8.566	0.112	0.404	0.126	181.641	0.068	0.24	0.601	1.494	6.083	0.091	1.606	0.575	0.087	0.031	0.646	0.174	0.002	0.082	4.164	0.016	1.059	0.327	0.055	0.009	109.843
	43.507	0.51	4.024	0.164	0.002	1.71	0.193	34.012	2.852	0.818	0.965	0.457	0.311	0.06	1.503	0.968	19.19	0.264	1.309	83.361	3.657	7.498	1.344	0.253	2.369	0.824	0.052	0.089	1.137	0.036	1.624	0.24	0.62	0.991	0.949	0.289	0.023	138.536
	28.176	0.095	0.231	2.617	0.001	0.178	0.302	0.079	0.055	0.059	9.632	0.005	5.548	0.137	0.241	0.156	46.187	1.596	0.092	0.226	0.571	2.87	0.912	0.688	0.663	0.05	0.016	1.224	0.18	0.011	0.112	5.354	0.089	1.192	0.353	0.032	0.011	10.748
	4.734	0.144	0.747	3.276	0.256	0.138	0.035	0.064	1.212	0.252	2.916	0.113	8.176	0.082	1.33	0.421	74.67	0.017	0.875	1.921	1.179	3.982	0.005	0.15	1.781	0.151	0.03	0.637	0.342	0.03	0.041	0.306	0.035	1.442	0.592	0.05	0.017	33.443
	18.761	0.077	0.141	5.367	0.076	0.08	0.116	0.086	0.032	0.052	5.874	0.013	5.509	0.105	0.259	0.061	77.644	0.513	0.161	0.18	0.557	0.985	0.413	0.455	0.452	0.051	0.017	0.778	0.159	0.001	0.087	2.403	0.079	0.824	0.442	0.627	0.011	11.093
	6.992	0.142	0.302	2.897	0.31	0.174	0.074	0.12	0.169	0.127	1.933	0.046	6.879	0.072	0.254	0.139	43.488	0.174	0.164	0.373	2.196	5.735	0.062	0.974	0.729	0.155	0.023	1.024	0.311	0.009	0.057	4.911	0.096	1.177	0.537	0.043	0.003	7.477
	49.38	0.562	2.658	0.296	1.467	0.481	0.196	3.879	0.528	0.812	2.83	0.014	0.311	0.028	1.633	0.399	88.294	0.162	0.677	27.973	3.861	20.012	0.036	0.386	0.94	0.525	0.125	0.159	0.847	0.088	0.429	0.04	0.028	0.479	1.465	0.034	0.009	112.607
	50.154	0.519	2.214	0.058	1.709	0.78	1.654	69.326	1.824	0.951	1.578	0.02	127.08	0.013	1.856	1.584	120.002	0.152	1.646	89.072	6.391	0.513	0.034	0.008	4.192	0.631	0.053	0.05	1.451	0.065	0.107	0.007	0.175	4.95	1.767	1.803	0.011	244.752
	118.815	0.251	0.832	7.652	0.294	0.289	0.062	0.076	24.391	0.171	0.729	5.56	0.161	0.05	0.33	0.388	11.075	0.007	1.794	6.69	2.874	20.688	0.007	1.065	1.884	0.145	0.048	0.034	0.294	1.394	0.037	0.261	0.052	0.2	0.437	0.122	0.021	36.396
	7.075	0.526	1.75	0.436	1.233	0.351	0.235	18.641	6.89	0.615	10.369	0.001	28.437	0.014	1.338	0.872	230.968	0.268	3.211	19.083	9.97	242.708	0.235	0.317	2.228	0.5	0.183	0.742	0.654	0.665	0.858	0.048	1.49	6.043	1.815	1.321	0.024	432.97
	6.044	0.141	0.419	1.1	0.471	0.319	0.54	0.172	0.616	0.152	8.381	0.021	3.43	0.138	0.363	0.164	43.875	0.134	0.254	1.077	2.4	0.609	0.1	1.217	0.415	0.128	0.044	0.974	0.349	0.006	0.139	8.864	0.035	2.021	0.734	0.241	0.011	55.7
	0.99	0.404	0.738	0.641	0.442	0.364	0.106	90.325	8.203	0.097	2.377	0.023	77.907	0.018	0.665	0.374	336.306	0.074	6.634	25.619	5.763	70.193	0.037	0.138	1.04	0.074	0.126	0.008	0.71	8.418	0.941	0.004	0.014	4.769	0.835	0.805	0.1	262.11
	2.274	0.001	2.488	0.517	2.299	0.872	0.346	5.692	0.362	1.099	7.178	1.036	13.107	0.018	3.389	2.38	41.53	0.068	1.037	17.64	2.674	6.294	0.032	0.026	3.336	0.85	0.592	0.017	1.886	0.027	0.352	0.086	0.022	2.418	3.937	0.344	0.008	57.214
	27.218	0.123	0.345	2.58	0.001	0.155	0.041	0.27	1.051	0.089	9.585	7.932	2.483	0.042	0.207	0.158	51.962	0.003	0.677	1.998	2.334	1.974	0.002	0.091	0.32	0.097	0.03	0.265	0.191	0.232	0.043	0.029	0.217	0.072	0.177	0.023	0.028	39.019
	2.379	0.309	1.037	0.509	0.001	0.539	0.818	2.709	0.402	0.342	3.132	0.036	1.217	0.01	0.426	0.33	72.724	0.008	0.239	3.704	3.354	2.063	0.001	0.034	1.517	0.385	0.398	0.074	0.627	0.153	0.458	0.096	0.001	1.455	0.556	0.171	0.022	368.325
	4.823	0.045	0.082	0.415	0.036	0.04	0.483	0.042	0.194	0.024	21.194	0.025	9.949	0.04	0.12	0.037	48.641	0.034	0.08	0.157	0.979	0.286	0.025	0.423	0.26	0.021	0.014	0.462	0.124	0.002	0.055	0.779	0.019	0.482	0.156	0.188	0.004	10.861
	0.9	0.077	0.275	2.666	0.098	0.13	0.283	0.076	0.088	0.108	10.415	0.029	5.836	0.104	0.41	0.116	52.846	0.021	0.14	0.329	1.184	25.112	0.009	2.097	0.552	0.072	0.038	0.366	0.291	0.003	0.094	0.758	0.064	1.408	0.258	0.076	0.012	15.596
	2.019	0.457	1.971	0.308	1.093	0.339	0.032	6.423	1.036	0.523	7.399	3.003	8.627	0.036	1.269	0.647	198.591	0.163	2.267	27.272	4.313	4.48	0.046	0.157	1.249	0.634	0.923	0.148	0.954	0.038	0.303	0.043	0.008	3.793	1.027	0.389	0.012	176.387
	6.583	0.56	1.712	0.087	0.905	0.329	0.448	63.505	7.001	0.359	4.363	0.053	0.989	0.597	0.474	0.737	133.384	0.041	3.513	39.724	17.997	22.357	2.095	0.027	0.783	0.573	0.166	0.124	1.122	5.518	0.087	0.071	0.753	2.106	0.783	1.51	0.029	377.855
	14.866	0.081	0.24	2.735	0.148	0.072	0.361	0.381	0.578	0.022	11.036	0.036	5.081	0.011	0.08	0.116	78.279	0.241	0.391	1.204	3.046	0.546	0.204	0.383	0.108	0.036	0.084	0.765	0.234	0.001	0.193	0.419	0.007	0.689	0.235	0.04	0.021	63.732
	20.037	0.436	1.292	0.256	1.36	0.68	0.197	252.32	4.205	0.857	1.189	0.02	1.97	0.032	0.415	0.828	116.726	0.554	1.35	38.753	12.313	0.396	0.288	0.149	2.51	0.546	0.04	0.565	0.884	1.49	0.446	2.469	0.094	1.221	0.58	9.922	0.023	281.204
	6.055	0.381	1.617	1.925	1.222	0.596	0.019	0.197	0.144	0.543	8.219	0.027	7.554	0.041	0.207	0.814	35.044	0.105	0.314	0.564	1.569	1.831	0.119	0.005	5.742	0.431	0.015	0.616	0.706	0.001	0.068	0.064	0.015	0.059	0.753	0.032	0.01	11.794
	18.746	0.609	1.596	0.907	1.222	1.023	0.462	6.865	14.278	0.733	0.013	0.075	92.498	0.005	0.374	1.377	268.309	0.055	4.595	70.784	11.332	16.633	0.003	0.531	2.697	0.494	0.065	0.036	1.258	22.487	0.56	2.826	0.54	2.379	0.686	5.453	0.051	287.527
	0.298	0.729	3.269	0.27	2.108	1.415	0.039	88.087	1.498	1.21	0.697	0.013	34.81	0.006	0.462	1.128	59.911	0.037	1.401	143.858	14.577	10.988	0.032	0.048	3.089	0.547	0.144	0.029	1.707	37.598	0.547	0.034	0.355	1.332	0.613	4.187	0.042	675.166
	0.807	0.238	0.143	0.167	0.163	0.131	0.903	366.413	2.845	0.285	0.122	0.041	4.754	0.02	0.349	0.162	271.441	0.053	1.034	8.551	3.755	0.46	0.019	1.361	0.371	0.235	0.048	0.391	0.203	0.029	0.286	0.023	0.005	1.987	0.287	0.296	0.034	298.915
	2.99	1.174	2.594	1.347	0.909	0.444	0.014	32.89	113.286	1.356	0.006	0.033	5.613	0.02	1.009	1.462	3.459	0.236	0.911	1.223	2.717	0.306	0.003	2.03	4.639	0.905	0.327	0.096	2.586	62.131	0.01	1.755	0.004	0.873	0.623	2.319	0.164	609.487
	3.174	0.422	0.896	0.181	0.81	0.2	0.088	112.75	408.836	0.606	0.346	0.001	2.631	0.055	0.405	0.394	33.472	4.135	4.492	24.501	2.311	11.624	4.297	2.636	0.598	0.253	0.221	12.588	0.519	40.717	0.012	2.039	0.117	0.329	0.578	0.289	0.001	583.843
